# Supplementary material for: Proteomic characterisation of prostate cancer intercellular communication reveals cell type-selective signalling and TMSB4X-dependent fibroblast reprogramming
Source: Cell Oncol (Dordr). 2022 Sep 28;45(6):1311–28. doi: 10.1007/s13402-022-00719-z (PMC9747870; doi:10.1007/s13402-022-00719-z)
Supplement: Supplementary file 2 — Supplementary file2 (XLSX 1068 KB) [file 13402_2022_719_MOESM2_ESM.xlsx]

## Sheet: Supplementary Table S1
Supplementary Table S1: Light WPMY-1 proteins in co-culture with PC3 compared to mono-culture
		Rep. 2,3,4			Rep. 2,3,4			Average n=3		SD n=3		FC	P-value	adjusted p-value
Unipro	Gene name	WPMY-1.127C	WPMY-1.129N	WPMY-1.130C	Coculture.128N	Coculture.129C	Coculture.131N	WPMY-1(n=3)	Coculture(n=3)	WPMY-1(n=3)	Coculture(n=3)	WPMY-1/Coculture	WPMY-1/Coculture	WPMY-1/Coculture
P49721	PSMB2	2.84214e-06	9.89635e-06	6.72263e-06	0.000148907	0.000204756	0.00037892	6.48704e-06	0.000244195	3.533e-06	0.000119971	0.026565	0.026527	0.0566949
P09488	GSTM1	9.84573e-06	1.46155e-05	1.27754e-05	0.000294448	0.000412495	0.000672543	1.24122e-05	0.000459829	2.40554e-06	0.000193441	0.0269931	0.0160523	0.0425274
Q01469	FABP5	4.93466e-05	6.53659e-05	2.78046e-05	0.00089951	0.000925823	0.00206138	4.75057e-05	0.00129557	1.88482e-05	0.000663341	0.0366678	0.0311539	0.0622263
P49321	NASP	8.47464e-05	0.000112684	9.04639e-05	0.00124315	0.00150623	0.00326273	9.59647e-05	0.00200404	1.47587e-05	0.00109797	0.0478857	0.0395612	0.0716988
O75718	CRTAP	7.25375e-06	7.88438e-06	8.22555e-06	8.60854e-05	7.31266e-05	0.000112576	7.78789e-06	9.05959e-05	4.93033e-07	2.01076e-05	0.085963	0.00204496	0.0139313
P68366	TUBA4A	1.25025e-05	1.57901e-05	1.3059e-05	0.000154299	0.000144979	0.000126319	1.37838e-05	0.000141866	1.75963e-06	1.42474e-05	0.097161	0.000102333	0.00410947
O15212	PFDN6	3.42528e-05	3.45626e-05	3.08461e-05	0.000242475	0.000292749	0.000448819	3.32205e-05	0.000328014	2.06209e-06	0.000107597	0.101278	0.00900682	0.0294944
P42765	ACAA2	8.24895e-06	6.7487e-06	5.90094e-06	4.1464e-05	4.38464e-05	0.000116742	6.9662e-06	6.73507e-05	1.18902e-06	4.27904e-05	0.103432	0.0709575	0.108935
P20042	EIF2S2	1.38952e-05	1.37625e-05	1.2087e-05	7.34661e-05	8.91062e-05	0.000204588	1.32483e-05	0.000122387	1.00785e-06	7.16165e-05	0.108249	0.0576249	0.0925637
P56211	ARPP19	1.68845e-05	2.12224e-05	1.94436e-05	0.000138603	0.000164423	0.000219825	1.91835e-05	0.000174283	2.1806e-06	4.14993e-05	0.110071	0.00294937	0.0165469
Q15370	TCEB2	0.000156418	0.00016228	0.000166098	0.00121743	0.00110626	0.00176027	0.000161599	0.00136132	4.87586e-06	0.000349943	0.118708	0.00403441	0.0199887
Q969H8	MYDGF	4.13901e-05	4.81442e-05	5.63194e-05	0.00034097	0.000363307	0.000515664	4.86179e-05	0.000406647	7.47591e-06	9.50699e-05	0.119558	0.00288546	0.0164299
P35998	PSMC2	2.72208e-05	3.77144e-05	2.54127e-05	0.000212378	0.000184076	0.000315385	3.0116e-05	0.00023728	6.64226e-06	6.91056e-05	0.126922	0.0066589	0.0267407
Q8N1F7	NUP93	1.24049e-05	1.89317e-05	1.28239e-05	8.22597e-05	0.000115827	0.000142926	1.47202e-05	0.000113671	3.65331e-06	3.03906e-05	0.129498	0.0049948	0.0224179
P34949	MPI	2.90954e-05	2.48737e-05	2.24708e-05	0.000137761	0.000136615	0.000300382	2.548e-05	0.000191586	3.35364e-06	9.42219e-05	0.132995	0.0379711	0.07015
P40121	CAPG	1.24517e-05	1.15674e-05	1.32868e-05	6.95905e-05	7.1142e-05	0.000136506	1.24353e-05	9.24128e-05	8.59778e-07	3.81937e-05	0.134563	0.0222387	0.0503505
Q9NSD9	FARSB	2.19922e-05	2.47082e-05	1.94982e-05	0.000155611	0.00017177	0.00016445	2.20662e-05	0.000163944	2.60583e-06	8.09115e-06	0.134596	8.52237e-06	0.000812821
P05121	SERPINE1	5.06575e-06	4.60159e-06	1.8536e-06	2.2173e-05	1.93288e-05	4.272e-05	3.84031e-06	2.80739e-05	1.73612e-06	1.27633e-05	0.136793	0.0311212	0.062324
Q14980	NUMA1	2.84673e-05	3.62263e-05	2.24075e-05	0.000118856	5.87987e-05	0.000444605	2.90337e-05	0.00020742	6.92679e-06	0.000207592	0.139976	0.211084	0.263596
Q14247	CTTN	4.25107e-05	4.36934e-05	3.63317e-05	0.000283425	0.000351753	0.000223972	4.08453e-05	0.000286383	3.95335e-06	6.39419e-05	0.142624	0.00267232	0.016055
P35249	RFC4	2.21502e-05	2.05647e-05	1.97393e-05	9.73779e-05	9.66543e-05	0.000228756	2.08181e-05	0.000140929	1.22527e-06	7.60609e-05	0.14772	0.0521838	0.0854426
P61026	RAB10	3.91264e-05	4.55021e-05	3.14871e-05	0.000231192	0.000223571	0.00031918	3.87052e-05	0.000257981	7.01696e-06	5.31366e-05	0.150031	0.00209397	0.0140149
P41250	GARS	3.25284e-05	3.55995e-05	2.66244e-05	0.00018464	0.000161107	0.000280431	3.15841e-05	0.000208726	4.56144e-06	6.32032e-05	0.151318	0.00838856	0.0292259
Q9HDC9	APMAP	3.0889e-05	4.79911e-05	3.02693e-05	0.000181453	0.000203581	0.000324221	3.63831e-05	0.000236418	1.00576e-05	7.68399e-05	0.153893	0.0110673	0.0333769
Q9UKM9	RALY	5.19195e-05	5.93273e-05	4.99626e-05	0.000306514	0.000334524	0.000397068	5.37365e-05	0.000346035	4.93969e-06	4.63615e-05	0.155292	0.000408199	0.00724316
Q9Y617	PSAT1	1.49534e-05	1.97621e-05	1.63004e-05	7.32666e-05	8.14266e-05	0.000169862	1.70053e-05	0.000108185	2.48062e-06	5.35695e-05	0.157187	0.042181	0.0748467
P40429	RPL13A	7.95753e-05	9.28612e-05	9.00616e-05	0.000473841	0.000444491	0.000735229	8.74994e-05	0.000551187	7.00373e-06	0.000160059	0.158747	0.00742239	0.0281756
P06396	GSN	1.30272e-05	1.0587e-05	8.6018e-06	5.5854e-05	4.74704e-05	9.64445e-05	1.07387e-05	6.65896e-05	2.21658e-06	2.61926e-05	0.161266	0.0212017	0.049775
Q9H3S7	PTPN23	1.25444e-05	1.07597e-05	8.95466e-06	9.02752e-05	2.94791e-05	6.90852e-05	1.07529e-05	6.29465e-05	1.79488e-06	3.08594e-05	0.170826	0.0430481	0.0756813
P61769	B2M	0.000119914	0.000111101	8.77023e-05	0.000360971	0.000654675	0.000847332	0.000106239	0.000620993	1.66472e-05	0.000244924	0.17108	0.0221236	0.0503889
O15427	SLC16A3	0.000351335	0.000322801	0.000289994	0.00136932	0.00141162	0.002789	0.000321377	0.00185664	3.06951e-05	0.000807717	0.173095	0.0302206	0.0616532
P38117	ETFB	4.36031e-05	5.0588e-05	3.93332e-05	0.000207859	0.000223743	0.000309878	4.45081e-05	0.00024716	5.68174e-06	5.48928e-05	0.180078	0.00313213	0.0170701
P82979	SARNP	4.68586e-05	4.07995e-05	5.56759e-05	0.000278487	0.000306957	0.000205758	4.7778e-05	0.000263734	7.48073e-06	5.21879e-05	0.18116	0.00208429	0.0140735
Q8N5C1	FAM26E	4.89614e-05	6.49795e-05	3.63341e-05	0.00024432	0.000239345	0.000338221	5.00917e-05	0.000273962	1.43561e-05	5.57057e-05	0.182842	0.0025246	0.0161871
O00571	DDX3X	6.13527e-05	7.72478e-05	6.94353e-05	0.000258585	0.000325748	0.000526906	6.93453e-05	0.000370413	7.94794e-06	0.000139626	0.187211	0.0203199	0.0484502
Q02543	RPL18A	0.000311181	0.000376778	0.000346209	0.0014975	0.00164735	0.00235119	0.000344723	0.00183202	3.28241e-05	0.000455819	0.188166	0.00487471	0.0220083
Q9NUM4	TMEM106B	2.33069e-05	2.5478e-05	3.45407e-06	0.000140613	9.39219e-05	4.24517e-05	1.7413e-05	9.23287e-05	1.21374e-05	4.90998e-05	0.188598	0.0622736	0.0985784
P23588	EIF4B	0.000115483	0.000200294	0.000182847	0.000632127	0.000736217	0.00124983	0.000166208	0.000872726	4.4787e-05	0.000330706	0.190447	0.0214503	0.0498981
O00231	PSMD11	0.000186955	0.000185224	0.000170713	0.000688045	0.000826934	0.00132921	0.000180964	0.000948064	8.91939e-06	0.000337311	0.190877	0.0169942	0.0439545
Q01082	SPTBN1	0.000191469	0.000214128	0.000207643	0.00065677	0.000935658	0.00159138	0.000204413	0.00106127	1.16701e-05	0.0004798	0.192612	0.0364932	0.068582
Q9UNF0	PACSIN2	6.26069e-05	6.70184e-05	5.53536e-05	0.000209345	0.000228908	0.000518498	6.16596e-05	0.000318917	5.8898e-06	0.000173119	0.193341	0.0618237	0.0980696
P13073	COX4I1	7.44871e-05	6.98732e-05	6.53711e-05	0.000274576	0.00031967	0.000484819	6.99105e-05	0.000359689	4.55813e-06	0.000110687	0.194364	0.0105719	0.0327902
O75874	IDH1	3.35662e-05	4.23636e-05	4.67914e-05	0.000148334	0.000158806	0.000324126	4.09071e-05	0.000210422	6.73187e-06	9.86096e-05	0.194405	0.0411212	0.0734788
Q12765	SCRN1	0.000122655	0.000141746	0.000147869	0.000407513	0.000587412	0.00111577	0.000137423	0.000703565	1.31513e-05	0.000368138	0.195324	0.0562764	0.0905884
Q15149	PLEC	0.000712585	0.000787864	0.000811587	0.00296548	0.00355975	0.00516738	0.000770679	0.00389754	5.16899e-05	0.00113915	0.197735	0.00897474	0.0296438
P04080	CSTB	4.66597e-05	5.46566e-05	5.23776e-05	0.000335513	0.000246014	0.000178146	5.12313e-05	0.000253224	4.11984e-06	7.89307e-05	0.202316	0.011453	0.0342692
P11177	PDHB	9.33496e-05	9.18941e-05	0.000105893	0.000378623	0.000368484	0.000690281	9.70456e-05	0.000479129	7.69657e-06	0.000182933	0.202546	0.0224673	0.0507177
Q15819	UBE2V2	8.68804e-05	8.20038e-05	6.99018e-05	0.000266935	0.000353047	0.000554546	7.95953e-05	0.000391509	8.74177e-06	0.000147613	0.203304	0.021704	0.0497301
P00387	CYB5R3	0.000114586	0.000112392	0.000110868	0.000439644	0.000468927	0.000713061	0.000112615	0.000540544	1.8688e-06	0.00015012	0.208337	0.00783371	0.0290151
Q7RTV0	PHF5A	6.07694e-05	7.42491e-05	6.7797e-05	0.000244874	0.000290978	0.000419591	6.76052e-05	0.000318481	6.74186e-06	9.05472e-05	0.212274	0.00873915	0.0295043
Q16643	DBN1	3.05603e-05	3.63555e-05	3.12915e-05	0.000118657	0.000116282	0.000223714	3.27357e-05	0.000152884	3.15607e-06	6.13515e-05	0.214121	0.0275934	0.0583207
O43143	DHX15	4.35533e-05	4.64681e-05	4.56548e-05	0.000155566	0.000177489	0.000292291	4.52254e-05	0.000208449	1.50409e-06	7.34325e-05	0.216962	0.018316	0.0461224
Q99805	TM9SF2	5.09959e-05	4.97834e-05	5.23327e-05	0.000159596	0.000189709	0.000337156	5.10373e-05	0.000228821	1.2752e-06	9.50218e-05	0.223045	0.0316641	0.06259
Q9H3N1	TMX1	2.82488e-05	3.51391e-05	3.2459e-05	0.00013556	0.000134674	0.000153246	3.19489e-05	0.00014116	3.47334e-06	1.04761e-05	0.226331	6.79873e-05	0.00399033
P67775	PPP2CA	8.31488e-05	7.1202e-05	8.4553e-05	0.000288311	0.000298386	0.000462677	7.96346e-05	0.000349791	7.33651e-06	9.78914e-05	0.227663	0.00886169	0.0296556
Q7Z5H4	VN1R5	0.000549274	0.000607712	1.36151e-05	0.00214657	0.0021101	0.000795296	0.0003902	0.00168399	0.000327439	0.000769847	0.231712	0.0553075	0.0895958
O76003	GLRX3	6.1893e-05	6.66679e-05	5.33833e-05	0.000217745	0.000167755	0.000399379	6.06481e-05	0.000261626	6.72924e-06	0.000121888	0.231812	0.0463206	0.0787141
P20962	PTMS	6.08738e-05	5.79985e-05	7.47609e-05	0.000171876	0.000232627	0.000427371	6.45444e-05	0.000277291	8.96377e-06	0.000133475	0.232767	0.0511359	0.0844517
P63010	AP2B1	3.07505e-05	2.82455e-05	2.52717e-05	0.000118556	0.000121924	0.000117444	2.80892e-05	0.000119308	2.7427e-06	2.33271e-06	0.235434	1.61265e-06	0.000410152
O15143	ARPC1B	1.35197e-05	1.59659e-05	9.01476e-06	4.73258e-05	4.5305e-05	6.88931e-05	1.28334e-05	5.38413e-05	3.526e-06	1.30744e-05	0.238357	0.00631783	0.025641
P07954	FH	2.46782e-05	2.50988e-05	2.40834e-05	0.000101942	9.95881e-05	0.000104177	2.46201e-05	0.000101902	5.10169e-07	2.29479e-06	0.241605	5.69607e-07	0.000217305
O94760	DDAH1	5.78767e-05	5.89471e-05	7.84349e-05	0.000227566	0.000249157	0.000326247	6.50862e-05	0.000267657	1.15727e-05	5.18763e-05	0.243171	0.00272886	0.0160163
P61927	RPL37	2.83139e-05	3.66806e-05	2.77792e-05	0.000104287	0.000105389	0.000167842	3.09246e-05	0.000125839	4.99201e-06	3.63794e-05	0.245746	0.011015	0.0334839
P41091	EIF2S3	6.16482e-05	7.35492e-05	6.18086e-05	0.000218702	0.000231452	0.000349977	6.56687e-05	0.000266711	6.82523e-06	7.23924e-05	0.246217	0.00871881	0.0296984
Q13263	TRIM28	0.000296635	0.000300228	0.000334105	0.00111362	0.00114006	0.00147057	0.000310323	0.00124142	2.06741e-05	0.000198894	0.249974	0.00128381	0.0118018
O00154	ACOT7	1.39352e-05	1.99779e-05	2.39319e-05	6.27472e-05	6.87095e-05	9.6473e-05	1.92817e-05	7.59766e-05	5.0346e-06	1.7999e-05	0.253784	0.00627968	0.0257602
P30519	HMOX2	2.82527e-05	3.52233e-05	3.95792e-05	0.000115404	8.81159e-05	0.000197198	3.43517e-05	0.000133572	5.71331e-06	5.6765e-05	0.257177	0.0394622	0.0716896
P53621	COPA	0.000207925	0.000226652	0.000195103	0.000721044	0.000620662	0.00107076	0.000209893	0.000804156	1.58667e-05	0.00023628	0.261011	0.012191	0.0355027
P34931	HSPA1L	0.000193657	0.00017011	0.000115342	0.000542679	0.000543241	0.000744591	0.000159703	0.00061017	4.01812e-05	0.000116412	0.261735	0.00317776	0.0169555
Q8NC51	SERBP1	3.50785e-05	4.47433e-05	3.74788e-05	0.00016	0.000125146	0.000159695	3.91002e-05	0.00014828	5.03225e-06	2.00355e-05	0.263692	0.000790479	0.00913842
P17844	DDX5	4.63407e-05	7.79805e-05	5.6174e-05	0.000167432	0.000169263	0.000333285	6.01651e-05	0.000223327	1.61931e-05	9.5231e-05	0.269404	0.0430034	0.0757773
Q86VP6	CAND1	8.33342e-05	7.47742e-05	7.1036e-05	0.000241198	0.00027144	0.000327169	7.63814e-05	0.000279936	6.30465e-06	4.36109e-05	0.272854	0.00132316	0.0120187
P67870	CSNK2B	0.000138358	0.00015232	0.000140622	0.000391265	0.00042791	0.000757903	0.000143767	0.000525693	7.49364e-06	0.000201933	0.27348	0.0306831	0.0622639
P61247	RPS3A	0.000799023	0.000881897	0.000798888	0.002143	0.00260296	0.00418292	0.000826603	0.00297629	4.78863e-05	0.00106998	0.277729	0.0254356	0.0556084
O75947	ATP5H	0.000592878	0.000637021	0.000485055	0.00198874	0.00201535	0.00212434	0.000571651	0.00204281	7.81753e-05	7.18496e-05	0.279835	1.78811e-05	0.00136433
P60891	PRPS1	3.57948e-05	3.44773e-05	3.42051e-05	0.000121384	9.37863e-05	0.000156489	3.48257e-05	0.000123887	8.50191e-07	3.14263e-05	0.281109	0.00800496	0.0293643
Q00059	TFAM	0.000110484	0.000110904	0.000117591	0.000355714	0.000330292	0.000511194	0.000112993	0.000399067	3.98769e-06	9.79334e-05	0.283143	0.00720419	0.0279025
P22307	SCP2	9.215e-05	9.36216e-05	9.07317e-05	0.000282567	0.000271095	0.000419923	9.21678e-05	0.000324528	1.44507e-06	8.28134e-05	0.284005	0.00828466	0.0294009
P53999	SUB1	3.85245e-05	4.39603e-05	4.04262e-05	9.90388e-05	0.000116127	0.000210666	4.09703e-05	0.000141944	2.75842e-06	6.01251e-05	0.288638	0.0438654	0.0760665
Q5VZF2	MBNL2	7.98269e-05	8.7246e-05	7.8464e-05	0.000280726	0.00026397	0.000300975	8.18456e-05	0.00028189	4.72623e-06	1.85302e-05	0.290345	5.45619e-05	0.00378461
Q6ZTR5	CXorf22	0.000153806	0.00019201	0	0.000653309	0.000532764	0	0.000115272	0.000395358	0.000101639	0.000347654	0.291564	0.251495	0.304105
P40939	HADHA	0.00016865	0.000204773	0.000201864	0.00064054	0.00059374	0.000720746	0.000191763	0.000651676	2.00687e-05	6.42313e-05	0.294261	0.00029155	0.00654273
P04439	HLA-A	0.000203289	0.000200063	0.000139949	0.000484465	0.000368287	0.000992037	0.000181101	0.00061493	3.56747e-05	0.00033171	0.294506	0.0874236	0.128277
P10644	PRKAR1A	0.000149704	0.000157381	0.000153741	0.000500478	0.000456695	0.00060486	0.000153609	0.000520678	3.84045e-06	7.61197e-05	0.295017	0.00112879	0.0113324
Q9NZZ3	CHMP5	4.23654e-06	4.94103e-06	4.41862e-06	1.01224e-05	1.17236e-05	2.42224e-05	4.53206e-06	1.53561e-05	3.6569e-07	7.72006e-06	0.295131	0.0723134	0.11013
O75369	FLNB	0.00115864	0.00117777	0.00121433	0.00411859	0.00385269	0.00401437	0.00118358	0.00399522	2.8297e-05	0.000133978	0.296249	3.73098e-06	0.000406677
P27695	APEX1	2.51551e-05	2.46897e-05	2.56114e-05	7.41494e-05	5.98383e-05	0.000120365	2.51521e-05	8.47844e-05	4.60835e-07	3.1634e-05	0.296659	0.0309435	0.0624601
P52907	CAPZA1	7.79963e-05	8.02424e-05	9.10213e-05	0.000205447	0.00021314	0.00042086	8.30867e-05	0.000279816	6.96274e-06	0.000122209	0.296933	0.04963	0.0821426
O75691	UTP20	2.17698e-05	2.46527e-05	7.48578e-06	6.51164e-05	5.43365e-05	6.18215e-05	1.79695e-05	6.04248e-05	9.19284e-06	5.52405e-06	0.297385	0.00236888	0.0153174
P51858	HDGF	0.000118043	0.00011809	0.000110104	0.000318634	0.000299208	0.000526107	0.000115413	0.000381317	4.59757e-06	0.000125768	0.302669	0.0215894	0.0499173
Q15366	PCBP2	9.29673e-05	0.000111863	9.66486e-05	0.000282871	0.000296681	0.000411101	0.000100493	0.000330218	1.00172e-05	7.03863e-05	0.304323	0.00500306	0.0223236
Q15369	TCEB1	4.63749e-05	3.75613e-05	5.00195e-05	0.000120257	0.000126399	0.000192699	4.46519e-05	0.000146452	6.40534e-06	4.01688e-05	0.304892	0.0123034	0.0352914
P37108	SRP14	6.08046e-05	6.78785e-05	5.76923e-05	0.000165936	0.00017373	0.000267096	6.21251e-05	0.000202254	5.21995e-06	5.629e-05	0.307164	0.0127123	0.035924
P08134	RHOC	0.000255654	0.000224772	0.000322983	0.000719957	0.000788783	0.00110124	0.000267803	0.000869992	5.02202e-05	0.000203199	0.307823	0.00758074	0.0284931
O75533	SF3B1	0.000146637	0.000159987	0.000139556	0.000391063	0.000388959	0.000650116	0.000148727	0.000476713	1.03746e-05	0.000150175	0.311985	0.0195395	0.0473291
P18206	VCL	0.000782564	0.000805267	0.000979821	0.00244663	0.00248779	0.00318897	0.000855884	0.0027078	0.000107931	0.000417212	0.316081	0.00174016	0.0128907
P05023	ATP1A1	0.000198411	0.000201003	0.000186333	0.000421623	0.00048941	0.000938916	0.000195249	0.00061665	7.82914e-06	0.000281141	0.316628	0.0603553	0.0965431
P61011	SRP54	4.01924e-05	3.88253e-05	3.68188e-05	0.000102113	9.14992e-05	0.000172119	3.86122e-05	0.000121911	1.69687e-06	4.38046e-05	0.316725	0.0301819	0.0617394
P61163	ACTR1A	0.000185142	0.000186538	0.000194333	0.000545354	0.000557898	0.000635819	0.000188671	0.00057969	4.95308e-06	4.9012e-05	0.325469	0.000162176	0.00562454
Q14839	CHD4	1.11975e-05	1.24451e-05	1.36127e-05	2.99496e-05	2.84987e-05	5.55298e-05	1.24184e-05	3.79927e-05	1.20783e-06	1.52049e-05	0.326864	0.0439361	0.0760164
P30049	ATP5D	5.65893e-05	5.83932e-05	6.79667e-05	0.000129839	0.000151628	0.000275656	6.0983e-05	0.000185708	6.11488e-06	7.86559e-05	0.328382	0.0519993	0.0853236
P35659	DEK	5.39979e-05	3.6066e-05	5.07296e-05	0.000116287	0.000129998	0.000174798	4.69312e-05	0.000140361	9.55034e-06	3.06014e-05	0.33436	0.007241	0.0279035
P36957	DLST	5.02586e-05	5.84867e-05	5.22419e-05	0.000116157	0.000148357	0.000216154	5.36624e-05	0.000160223	4.29405e-06	5.10433e-05	0.334924	0.0226938	0.0510779
P39656	DDOST	4.24844e-05	4.78585e-05	4.15749e-05	0.000109414	0.000101782	0.000180458	4.39726e-05	0.000130551	3.3959e-06	4.33884e-05	0.336823	0.0261583	0.0562218
P02786	TFRC	1.3706e-05	1.38828e-05	8.61234e-06	2.83106e-05	3.26426e-05	4.63675e-05	1.2067e-05	3.57736e-05	2.99316e-06	9.42687e-06	0.337317	0.0142431	0.0390917
Q92973	TNPO1	0.000135977	0.000168441	0.000157262	0.000313322	0.000361844	0.000691141	0.000153894	0.000455436	1.6492e-05	0.000205563	0.337904	0.0644847	0.100823
P06730	EIF4E	0.000116003	0.000133597	0.000129984	0.000247797	0.000299418	0.000575138	0.000126528	0.000374117	9.29209e-06	0.000175992	0.338204	0.071725	0.109672
P28070	PSMB4	0.000236015	0.000259157	0.000205776	0.000641433	0.000643117	0.000769501	0.000233649	0.000684684	2.67694e-05	7.3459e-05	0.341251	0.000563761	0.00843431
P62899	RPL31	0.000243155	0.000339602	0.000320631	0.00053976	0.00085186	0.00125129	0.000301129	0.00088097	5.10956e-05	0.000356657	0.341816	0.0494408	0.0821859
P46783	RPS10	9.14165e-05	0.000123598	0.000107151	0.000289488	0.000271668	0.000371714	0.000107388	0.000310957	1.60919e-05	5.33669e-05	0.345348	0.00319624	0.0169356
P62333	PSMC6	0.000114609	0.000132081	0.000110565	0.000283684	0.000336008	0.000413885	0.000119085	0.000344525	1.14349e-05	6.55168e-05	0.34565	0.00420348	0.0204284
Q9UKK9	NUDT5	6.00097e-05	5.17061e-05	5.28308e-05	0.000150409	0.000109376	0.00021447	5.48489e-05	0.000158085	4.50464e-06	5.29661e-05	0.346958	0.0282056	0.0588002
Q5VW32	BROX	4.52757e-05	4.88996e-05	4.51277e-05	0.000103238	0.000128938	0.000169207	4.64343e-05	0.000133794	2.13623e-06	3.32516e-05	0.347058	0.0104879	0.0329313
P35080	PFN2	2.34688e-05	2.75261e-05	2.25021e-05	6.02333e-05	5.06466e-05	0.000100696	2.4499e-05	7.05253e-05	2.66575e-06	2.65646e-05	0.347379	0.0404985	0.0727066
P52943	CRIP2	3.83335e-05	3.07376e-05	4.62861e-05	8.39007e-05	7.04024e-05	0.000174351	3.84524e-05	0.000109552	7.77497e-06	5.65228e-05	0.350998	0.0970636	0.138688
O15144	ARPC2	8.84311e-05	8.2194e-05	7.60041e-05	0.000234519	0.000169534	0.000298169	8.22097e-05	0.000234074	6.2135e-06	6.43187e-05	0.351212	0.015215	0.0410212
Q00688	FKBP3	0.000181236	0.000192714	0.000206122	0.000404545	0.000466256	0.000765782	0.000193357	0.000545528	1.24554e-05	0.000193226	0.354441	0.0345049	0.065983
Q9Y4G6	TLN2	9.70957e-05	0.000129507	0.000116756	0.000210502	0.000327128	0.000431061	0.000114453	0.000322897	1.63278e-05	0.00011034	0.354456	0.0317707	0.0626383
P61081	UBE2M	5.36165e-05	5.99295e-05	4.57651e-05	0.00018262	0.000151981	0.000111548	5.31037e-05	0.000148717	7.09612e-06	3.56482e-05	0.35708	0.0103689	0.0326919
P30041	PRDX6	0.000876915	0.000816177	0.000749536	0.00238824	0.0021235	0.00229779	0.000814209	0.00226984	6.37126e-05	0.000134566	0.358707	7.13009e-05	0.00362684
P62266	RPS23	0.000391077	0.000419365	0.000326883	0.000871209	0.00100894	0.00127043	0.000379108	0.0010502	4.73888e-05	0.000202785	0.360988	0.00505199	0.0222813
Q93045	STMN2	4.40751e-05	6.05009e-05	5.21425e-05	0.000118751	0.000114602	0.000200089	5.22395e-05	0.000144481	8.21333e-06	4.82029e-05	0.361568	0.0308657	0.0624683
P13987	CD59	0.000246421	0.000235528	0.000231426	0.000533681	0.000526078	0.000909127	0.000237792	0.000656295	7.74962e-06	0.000218992	0.362324	0.0297111	0.0612691
P23381	WARS	0.000499744	0.00054514	0.000456154	0.000963134	0.0011453	0.00202035	0.000500346	0.00137626	4.44959e-05	0.000565184	0.363555	0.0554572	0.089648
P63000	RAC1	0.000140981	0.000135981	0.000144137	0.000317632	0.000333386	0.000505078	0.000140366	0.000385365	4.11242e-06	0.000103973	0.364242	0.0151212	0.0409131
O43399	TPD52L2	0.000146154	0.000150132	0.000170596	0.000401812	0.000364729	0.000511374	0.000155627	0.000425972	1.31153e-05	7.62497e-05	0.365347	0.00376127	0.0190056
Q7L1Q6	BZW1	0.000108532	0.000143483	0.000102862	0.000366732	0.000314485	0.000288278	0.000118293	0.000323165	2.19991e-05	3.99409e-05	0.366044	0.00147036	0.011935
Q9GZN8	C20orf27	2.64718e-05	2.70246e-05	2.66547e-05	6.08618e-05	6.44691e-05	9.14244e-05	2.6717e-05	7.22518e-05	2.81628e-07	1.67017e-05	0.369777	0.0091613	0.0298721
O75937	DNAJC8	0.000156837	0.000160436	0.000184659	0.000355453	0.000374076	0.000624148	0.00016731	0.000451226	1.51313e-05	0.000150044	0.370791	0.0310554	0.0625206
Q16658	FSCN1	0.000149739	0.000143513	0.000142969	0.000430986	0.000355944	0.000387082	0.000145407	0.000391337	3.76155e-06	3.77013e-05	0.371564	0.000356552	0.00715919
P09874	PARP1	0.000276903	0.0002695	0.000281181	0.000583386	0.000648234	0.000989294	0.000275862	0.000740305	5.90994e-06	0.000218055	0.372632	0.0210592	0.0499012
P55884	EIF3B	3.14975e-05	4.16411e-05	3.68951e-05	7.24586e-05	8.79187e-05	0.000132169	3.66779e-05	9.75154e-05	5.07528e-06	3.09904e-05	0.376125	0.0284232	0.0590923
P14324	FDPS	6.25582e-05	5.52762e-05	6.92196e-05	0.000174675	0.000146639	0.000174351	6.23513e-05	0.000165222	6.97398e-06	1.60937e-05	0.377379	0.000528799	0.00806947
Q99714	HSD17B10	4.91769e-05	4.86128e-05	5.07635e-05	9.7732e-05	8.59546e-05	0.00020863	4.95178e-05	0.000130772	1.11512e-06	6.76835e-05	0.378657	0.106136	0.148864
P09619	PDGFRB	0.000424854	0.000467003	0.000461832	0.0010897	0.00098339	0.00150126	0.00045123	0.00119145	2.29881e-05	0.00027352	0.378723	0.00951168	0.030622
P23526	AHCY	9.41435e-05	0.000111574	0.000110788	0.00028756	0.000213442	0.000332505	0.000105502	0.000277836	9.84457e-06	6.01241e-05	0.379728	0.00804781	0.0292404
Q12904	AIMP1	1.53338e-05	1.26424e-05	1.5457e-05	2.5445e-05	3.82648e-05	5.05411e-05	1.44777e-05	3.80836e-05	1.59064e-06	1.2549e-05	0.380156	0.031906	0.0627429
P22392	NME2	0.00193329	0.00199704	0.00184557	0.00568051	0.00496418	0.00450276	0.0019253	0.00504915	7.60549e-05	0.000593457	0.381312	0.000828432	0.00943423
O60306	AQR	0.000315219	0.000263844	0	0.000812322	0.000606765	7.485e-05	0.000193021	0.000497979	0.000169123	0.000380581	0.387609	0.273484	0.327067
P13674	P4HA1	0.000159482	0.000130863	0.000110803	0.000331488	0.000312591	0.000376181	0.000133716	0.000340087	2.44647e-05	3.26555e-05	0.393183	0.000936012	0.00991913
P49327	FASN	0.00060199	0.000632184	0.000651576	0.00151167	0.00151088	0.00175624	0.000628583	0.00159293	2.49883e-05	0.000141434	0.394608	0.000312454	0.00662229
P21399	ACO1	4.30267e-05	4.34796e-05	2.90552e-05	6.71265e-05	7.8123e-05	0.000146712	3.85205e-05	9.73204e-05	8.20033e-06	4.3126e-05	0.395811	0.0811378	0.121151
O95218	ZRANB2	2.81015e-05	3.39593e-05	3.54823e-05	7.70673e-05	7.05462e-05	9.85655e-05	3.25144e-05	8.20597e-05	3.89675e-06	1.46616e-05	0.396228	0.00481329	0.0221237
O43765	SGTA	7.02172e-05	6.86719e-05	7.82725e-05	0.00016623	0.000150185	0.000229799	7.23872e-05	0.000182072	5.15505e-06	4.21048e-05	0.397575	0.0110016	0.0335768
P49257	LMAN1	3.48984e-05	2.98712e-05	2.78907e-05	6.2009e-05	8.52233e-05	8.5497e-05	3.08868e-05	7.75764e-05	3.61257e-06	1.34825e-05	0.398147	0.0044121	0.0211725
P08133	ANXA6	0.00011176	0.000106734	6.14741e-05	0.000285585	0.000237619	0.000177766	9.33228e-05	0.000233657	2.7696e-05	5.40184e-05	0.399401	0.0160757	0.042442
P45880	VDAC2	0.000408645	0.000398522	0.000377277	0.0011253	0.000956829	0.000882263	0.000394814	0.00098813	1.60094e-05	0.000124504	0.399557	0.00121263	0.0115655
Q02878	RPL6	0.000696672	0.000798016	0.0007083	0.00158027	0.00168031	0.00222938	0.000734329	0.00182999	5.54597e-05	0.000349484	0.401276	0.00583462	0.0248705
A6NGW2	STRCP1	8.409e-05	9.21737e-05	1.53031e-05	0.000228723	0.000203499	4.34999e-05	6.38556e-05	0.000158574	4.22415e-05	0.000100452	0.402687	0.206654	0.258487
P46940	IQGAP1	0.000185072	0.000181068	0.000192776	0.000372061	0.000408091	0.000606432	0.000186305	0.000462195	5.95035e-06	0.000126206	0.403088	0.0194003	0.0472921
P17931	LGALS3	0.000263118	0.00029897	0.000193703	0.000587918	0.00050419	0.000772735	0.000251931	0.000621615	5.3518e-05	0.000137407	0.405284	0.0122315	0.0354853
Q9BUJ2	HNRNPUL1	1.78208e-05	1.62639e-05	1.91237e-05	2.75624e-05	3.25415e-05	7.06137e-05	1.77361e-05	4.35725e-05	1.4318e-06	2.35503e-05	0.407049	0.130738	0.175932
Q14651	PLS1	7.76949e-05	7.03141e-05	6.44393e-06	0.00016842	0.00019058	1.56004e-05	5.14843e-05	0.000124867	3.91803e-05	9.5274e-05	0.412314	0.284811	0.337964
P52272	HNRNPM	0.00112368	0.00110903	0.00120467	0.00203159	0.00248305	0.00381332	0.00114579	0.00277599	5.15128e-05	0.000926283	0.412751	0.0382675	0.070357
P11766	ADH5	0.00012879	0.000126439	0.000161386	0.000360108	0.000312373	0.000336559	0.000138872	0.000336347	1.95332e-05	2.38683e-05	0.412883	0.000376064	0.00717341
P83731	RPL24	0.000694447	0.000826495	0.000572318	0.00175311	0.0016632	0.00162128	0.000697754	0.0016792	0.000127121	6.7351e-05	0.415528	0.000293602	0.00640052
P20700	LMNB1	0.000408807	0.000383311	0.000441635	0.000816443	0.000937649	0.00120278	0.000411251	0.000985624	2.92388e-05	0.000197585	0.41725	0.00759319	0.0284
O75368	SH3BGRL	3.73523e-05	3.55748e-05	4.28521e-05	9.41557e-05	7.96968e-05	0.000102988	3.85931e-05	9.22802e-05	3.79397e-06	1.17585e-05	0.418216	0.00166875	0.0128612
P83881	RPL36A	0.000345941	0.000414294	0.000353889	0.000627123	0.000831072	0.00119842	0.000371375	0.000885539	3.7381e-05	0.000289518	0.419377	0.0380031	0.0700395
P05496	ATP5G1	6.38056e-05	6.67255e-05	7.46288e-05	0.000132338	0.000150572	0.00020436	6.83866e-05	0.000162423	5.59957e-06	3.7445e-05	0.42104	0.0126266	0.0358145
P0DMV9	HSPA1B	0.00226089	0.00282009	0.00283925	0.00481877	0.00548536	0.00846734	0.00264008	0.00625716	0.000328525	0.00194288	0.421929	0.033553	0.0648125
Q15181	PPA1	0.000179409	0.000196946	0.000183592	0.000462218	0.00047055	0.000391007	0.000186649	0.000441258	9.15922e-06	4.37179e-05	0.422992	0.000590504	0.00819191
P39019	RPS19	0.00148342	0.00172059	0.00160018	0.00300098	0.00346006	0.00488612	0.0016014	0.00378239	0.000118589	0.000983037	0.423383	0.0188573	0.0464133
Q96AG4	LRRC59	0.000624167	0.000693687	0.000605979	0.00178411	0.00152259	0.00123716	0.000641278	0.00151462	4.62895e-05	0.000273559	0.423392	0.00549886	0.0238388
Q7KZF4	SND1	0.000468172	0.000478264	0.00037622	0.00102807	0.00092753	0.0011611	0.000440885	0.0010389	5.62283e-05	0.000117163	0.424376	0.00134276	0.0120533
P46781	RPS9	0.000301217	0.000292157	0.00017613	0.000767571	0.000643006	0.000400425	0.000256501	0.000603667	6.97505e-05	0.000186707	0.424905	0.0392811	0.0718741
O43242	PSMD3	7.82148e-05	8.69716e-05	8.22592e-05	0.000131585	0.000169773	0.000279784	8.24818e-05	0.000193714	4.38266e-06	7.69458e-05	0.425792	0.0667822	0.103357
Q9H4M9	EHD1	5.87486e-05	6.5854e-05	6.71814e-05	0.000133984	0.000130389	0.000185784	6.3928e-05	0.000150052	4.53435e-06	3.09969e-05	0.426039	0.00889356	0.0296323
Q9NQC3	RTN4	0.000359175	0.000377046	0.000311354	0.000698729	0.000807022	0.000927584	0.000349192	0.000811111	3.39653e-05	0.000114482	0.43051	0.00258212	0.0158884
P51991	HNRNPA3	0.000578084	0.000581681	0.000618728	0.00123825	0.00110525	0.00177125	0.000592831	0.00137158	2.24994e-05	0.000352451	0.432224	0.0187903	0.046398
Q00341	HDLBP	0.000140071	0.000145497	0.000138542	0.000253059	0.000284272	0.000443118	0.00014137	0.000326816	3.65511e-06	0.000101922	0.432568	0.0345331	0.0658719
Q9BV73	CEP250	0.000360873	0.000421128	8.34757e-06	0.000868485	0.000877708	6.90567e-05	0.00026345	0.000605083	0.00022297	0.000464236	0.435394	0.314599	0.368158
P61960	UFM1	0.000110883	0.00012259	0.000108129	0.000239272	0.000238782	0.000306473	0.000113867	0.000261509	7.67848e-06	3.89405e-05	0.435423	0.002986	0.01663
Q16881	TXNRD1	5.38974e-05	8.81061e-05	6.54038e-05	0.000111289	0.000174683	0.00018976	6.91358e-05	0.000158577	1.7407e-05	4.16408e-05	0.435976	0.0264755	0.0567437
O00629	KPNA4	0.000314897	0.000313706	3.70999e-06	0.00077222	0.000651963	2.57823e-05	0.000210771	0.000483322	0.000179321	0.000400777	0.436089	0.342827	0.393941
Q07666	KHDRBS1	0.000250751	0.00024136	0.000213736	0.000449954	0.000590178	0.000567386	0.000235282	0.000535839	1.92414e-05	7.52466e-05	0.439091	0.00257819	0.0159932
Q14204	DYNC1H1	0.00026151	0.000276761	0.000303568	0.000572851	0.000595162	0.000747842	0.000280613	0.000638618	2.1292e-05	9.52462e-05	0.439407	0.00314466	0.0170169
P22695	UQCRC2	2.42022e-06	2.21627e-06	2.12297e-06	4.10865e-06	4.90442e-06	6.30418e-06	2.25316e-06	5.10575e-06	1.5202e-07	1.11153e-06	0.441298	0.0116541	0.0347346
Q9Y5B9	SUPT16H	2.02971e-05	2.42776e-05	2.15242e-05	4.76136e-05	3.90738e-05	6.25624e-05	2.2033e-05	4.97499e-05	2.03846e-06	1.18891e-05	0.442875	0.0164034	0.0428623
P52209	PGD	0.000229762	0.000316773	0.000307979	0.00066396	0.000704254	0.000559531	0.000284838	0.000642582	4.78994e-05	7.46923e-05	0.443271	0.00221195	0.0145493
P42704	LRPPRC	0.000336123	0.000378773	0.000355798	0.000652158	0.000853628	0.000904859	0.000356898	0.000803548	2.13462e-05	0.000133587	0.444153	0.00462668	0.0216574
Q14157	UBAP2L	9.18798e-06	9.37737e-06	9.43172e-06	1.76615e-05	1.97931e-05	2.52896e-05	9.33236e-06	2.09147e-05	1.27954e-07	3.93578e-06	0.44621	0.00700965	0.0274275
P52565	ARHGDIA	0.000129901	0.00013444	0.000126845	0.000275599	0.000249716	0.00034837	0.000130395	0.000291228	3.82123e-06	5.11504e-05	0.447743	0.00557625	0.0239027
Q9Y2V2	CARHSP1	2.85502e-05	2.93235e-05	2.71091e-05	4.92436e-05	7.36032e-05	6.68358e-05	2.83276e-05	6.32275e-05	1.12385e-06	1.25743e-05	0.448026	0.00872287	0.0295802
Q96C19	EFHD2	0.000148738	0.000180761	0.000150874	0.000295136	0.000349682	0.000426429	0.000160124	0.000357083	1.79035e-05	6.59585e-05	0.448424	0.0075359	0.0284648
P11586	MTHFD1	2.36268e-05	2.50412e-05	2.65517e-05	5.543e-05	5.00837e-05	6.17235e-05	2.50732e-05	5.57458e-05	1.46271e-06	5.82632e-06	0.449779	0.000902479	0.00969847
O94826	TOMM70A	9.33408e-05	0.000108614	9.65517e-05	0.00021131	0.000155223	0.000288506	9.95023e-05	0.000218346	8.05292e-06	6.69195e-05	0.455708	0.0378811	0.0701537
P25786	PSMA1	0.000181388	0.000201978	0.000174588	0.000369326	0.000406825	0.000444035	0.000185985	0.000406728	1.42619e-05	3.73545e-05	0.45727	0.000668194	0.00864122
O60701	UGDH	2.34337e-05	2.158e-05	2.50322e-05	4.30941e-05	4.15454e-05	6.84556e-05	2.33486e-05	5.10317e-05	1.72766e-06	1.51094e-05	0.457532	0.0344189	0.065984
P13489	RNH1	8.48878e-05	8.59778e-05	8.18217e-05	0.000173511	0.000194451	0.000180372	8.42291e-05	0.000182778	2.15494e-06	1.06752e-05	0.460828	9.67854e-05	0.00434395
P25787	PSMA2	3.62317e-05	4.25732e-05	3.29364e-05	9.15167e-05	6.69299e-05	8.29746e-05	3.72471e-05	8.04737e-05	4.89801e-06	1.24827e-05	0.462848	0.00504574	0.0223831
P30153	PPP2R1A	5.3992e-05	6.54676e-05	7.9517e-05	0.000104835	0.000124702	0.000198434	6.63255e-05	0.000142657	1.27841e-05	4.93153e-05	0.464931	0.0603569	0.0963437
O00483	NDUFA4	9.24367e-05	0.000102495	0.000102012	0.000156529	0.000175969	0.000303486	9.8981e-05	0.000211995	5.67267e-06	7.9828e-05	0.466903	0.0707553	0.108843
P33176	KIF5B	4.88385e-05	4.70477e-05	5.2975e-05	8.92527e-05	9.77267e-05	0.000131551	4.96204e-05	0.000106177	3.04001e-06	2.23792e-05	0.467338	0.0122784	0.0353525
P06744	GPI	0.00145641	0.00133918	0.0010522	0.00252186	0.0022765	0.00342332	0.0012826	0.00274056	0.000207963	0.00060388	0.468006	0.0167639	0.0436548
Q13501	SQSTM1	9.45199e-05	0.000195658	0.000150074	0.000227346	0.000314974	0.000397657	0.000146751	0.000313326	5.06508e-05	8.51675e-05	0.468364	0.0436066	0.0757901
Q5T9A4	ATAD3B	2.49796e-05	2.77255e-05	3.08498e-05	4.74559e-05	4.738e-05	7.91853e-05	2.78516e-05	5.80071e-05	2.93713e-06	1.83409e-05	0.480141	0.048221	0.080863
P15586	GNS	2.28948e-05	2.29311e-05	2.37124e-05	4.32906e-05	3.82348e-05	6.32082e-05	2.31794e-05	4.82445e-05	4.61879e-07	1.32032e-05	0.480457	0.0303253	0.0617018
P55786	NPEPPS	0.000236828	0.000207371	0.000208938	0.000481455	0.00042511	0.000450025	0.000217713	0.000452196	1.6573e-05	2.82352e-05	0.481456	0.000242759	0.00638708
Q9NR31	SAR1A	6.01043e-05	4.50324e-05	4.52889e-05	0.000129964	0.00010223	7.91311e-05	5.01419e-05	0.000103775	8.62866e-06	2.54514e-05	0.483179	0.0258967	0.0561341
Q12906	ILF3	0.00148694	0.00153236	0.00158787	0.00270149	0.00279453	0.00402485	0.00153572	0.00317362	5.05518e-05	0.000738649	0.483902	0.0185905	0.0462038
P47813	EIF1AX	2.43066e-05	3.08239e-05	2.95556e-05	4.67472e-05	4.62871e-05	8.13672e-05	2.82287e-05	5.81338e-05	3.45533e-06	2.0122e-05	0.485582	0.0641837	0.100559
P46777	RPL5	0.00095238	0.00101125	0.000986323	0.00141019	0.0021393	0.00250664	0.000983317	0.00201871	2.95494e-05	0.000558084	0.487101	0.0326223	0.0633353
P55145	MANF	3.65018e-05	2.88508e-05	2.15993e-05	7.62793e-05	6.31789e-05	3.88993e-05	2.8984e-05	5.94525e-05	7.45216e-06	1.89666e-05	0.487515	0.0607034	0.0966945
Q71U36	TUBA1A	0.00157449	0.00144413	0.00161393	0.00289969	0.00317814	0.00336897	0.00154418	0.00314893	8.8864e-05	0.000236002	0.490383	0.000385161	0.00716774
Q15392	DHCR24	4.50582e-05	4.35547e-05	6.5565e-05	9.17466e-05	8.06213e-05	0.000141052	5.13926e-05	0.000104473	1.22966e-05	3.2163e-05	0.49192	0.055804	0.0900179
P50502	ST13	0.000706317	0.000809681	0.000826096	0.00139055	0.00149265	0.00186916	0.000780698	0.00158412	6.49368e-05	0.000252077	0.492827	0.00590187	0.0248791
P34932	HSPA4	0.000671669	0.000762242	0.000745454	0.00120649	0.00133899	0.0018717	0.000726455	0.00147239	4.81833e-05	0.000352099	0.493383	0.0220512	0.0503743
P49755	TMED10	0.000252017	0.000293632	0.000256722	0.000397673	0.000416851	0.000807109	0.000267457	0.000540544	2.279e-05	0.000231051	0.494792	0.111286	0.153825
Q14974	KPNB1	0.000970197	0.00102221	0.000944511	0.00188152	0.00195204	0.00207997	0.000978971	0.00197118	3.95841e-05	0.000100595	0.496643	9.15136e-05	0.00436405
Q1KMD3	HNRNPUL2	1.2835e-05	1.3333e-05	1.33934e-05	2.04178e-05	1.3829e-05	4.5093e-05	1.31871e-05	2.64466e-05	3.06415e-07	1.64809e-05	0.498633	0.235974	0.288078
P06493	CDK1	0.000159195	0.000148605	0.000146371	0.00022483	0.000263104	0.000421106	0.000151391	0.000303013	6.85091e-06	0.000104046	0.499617	0.0654542	0.101921
Q12874	SF3A3	3.8156e-05	3.99897e-05	4.1398e-05	7.33165e-05	5.28449e-05	0.000112328	3.98479e-05	7.94966e-05	1.62565e-06	3.02194e-05	0.501253	0.085802	0.126384
P78527	PRKDC	0.000117063	0.000105705	0.000112598	0.000193467	0.00020875	0.000264337	0.000111789	0.000222184	5.72217e-06	3.72962e-05	0.503134	0.00714275	0.0278057
P07237	P4HB	0.00281232	0.00290492	0.00253585	0.00602985	0.00546646	0.00472164	0.00275103	0.00540598	0.000192018	0.000656199	0.508886	0.00254533	0.0159188
P17655	CAPN2	0.000163324	0.000173945	0.000176733	0.000276712	0.000301722	0.000423218	0.000171334	0.000333884	7.0755e-06	7.83694e-05	0.513154	0.0232093	0.0520845
O95336	PGLS	0.000136935	0.000148901	0.000155332	0.000310242	0.000246122	0.000298904	0.000147056	0.000285089	9.33623e-06	3.42195e-05	0.515825	0.00252491	0.0160543
Q14498	RBM39	4.03309e-05	4.88286e-05	5.50119e-05	8.83349e-05	7.06103e-05	0.000119081	4.80572e-05	9.26755e-05	7.37085e-06	2.45253e-05	0.518553	0.0392504	0.0719906
Q15942	ZYX	0.000450137	0.000469874	0.000472369	0.00103098	0.000730885	0.000921675	0.000464127	0.000894513	1.21791e-05	0.00015188	0.518859	0.0080877	0.0289714
Q16543	CDC37	0.000320831	0.000332927	0.000343644	0.000561019	0.000669439	0.000677344	0.000332467	0.000635934	1.14134e-05	6.49984e-05	0.522802	0.00134629	0.0119444
P05556	ITGB1	0.000372652	0.000324078	0.000355634	0.000565136	0.000527443	0.000884934	0.000350788	0.000659171	2.46468e-05	0.000196423	0.532166	0.0541977	0.0883608
P55010	EIF5	0.000134341	0.000142483	0.00013865	0.000262281	0.000261583	0.000256831	0.000138491	0.000260232	4.07352e-06	2.96543e-06	0.532185	1.94874e-06	0.000371722
P54920	NAPA	7.94056e-05	8.54065e-05	7.08991e-05	9.18264e-05	0.000134148	0.000215145	7.85704e-05	0.00014704	7.28967e-06	6.26621e-05	0.534347	0.133297	0.178118
P53597	SUCLG1	9.40918e-05	7.98509e-05	0.000100959	0.000191479	0.000161941	0.000160123	9.16338e-05	0.000171181	1.07665e-05	1.76021e-05	0.535304	0.00261472	0.0158336
P06753	TPM3	0.000616947	0.000660076	0.000672717	0.00107566	0.00111523	0.00143608	0.000649913	0.00120899	2.92409e-05	0.000197656	0.537566	0.00836103	0.0292636
P28838	LAP3	9.33096e-05	9.616e-05	8.07978e-05	0.000138667	0.000133937	0.000226596	9.00891e-05	0.0001664	8.17177e-06	5.21849e-05	0.541401	0.0666018	0.103287
P00338	LDHA	0.00640787	0.00575571	0.00338089	0.0106406	0.00956646	0.00849195	0.00518149	0.00956635	0.0015931	0.00107435	0.541637	0.0167824	0.0435543
Q14152	EIF3A	0.000238085	0.000299285	0.000296507	0.000415658	0.000497254	0.000625645	0.000277959	0.000512852	3.45598e-05	0.000105859	0.541987	0.021704	0.0498799
Q9NR30	DDX21	2.6027e-05	3.65079e-05	3.04837e-05	4.75023e-05	4.93955e-05	7.46836e-05	3.10062e-05	5.71938e-05	5.25994e-06	1.51762e-05	0.542126	0.0476355	0.0802337
P24539	ATP5F1	1.96915e-05	1.79945e-05	1.82004e-05	3.58687e-05	3.74664e-05	2.97095e-05	1.86288e-05	3.43482e-05	9.26051e-07	4.09592e-06	0.542351	0.00291712	0.0164871
P11940	PABPC1	0.000341405	0.000398515	0.000387953	0.000644874	0.000733158	0.000694496	0.000375958	0.000690843	3.03862e-05	4.42554e-05	0.544201	0.00052857	0.00823058
P30084	ECHS1	8.74217e-05	9.23247e-05	8.86499e-05	0.000141505	0.000160692	0.000190131	8.94654e-05	0.000164109	2.55124e-06	2.44921e-05	0.545157	0.00629583	0.0256883
P12814	ACTN1	0.0024316	0.0026824	0.00310373	0.00543284	0.00485533	0.00473712	0.00273925	0.00500843	0.000339653	0.000372268	0.546927	0.00145801	0.012092
Q9H299	SH3BGRL3	0.000346839	0.000332266	0.000372793	0.00081726	0.00062579	0.000478827	0.000350632	0.000640625	2.0528e-05	0.000169704	0.547328	0.0424591	0.0749914
P53396	ACLY	0.00137135	0.00132941	0.00137181	0.00216354	0.00214415	0.00312547	0.00135752	0.00247772	2.43448e-05	0.000561054	0.547891	0.0259368	0.0560616
Q9UK76	HN1	4.10009e-06	5.02838e-06	4.37197e-06	8.34368e-06	7.91831e-06	8.32818e-06	4.50015e-06	8.19673e-06	4.77234e-07	2.41236e-07	0.549018	0.000278838	0.00644708
P21796	VDAC1	0.000501756	0.000506468	0.00046073	0.000836269	0.000794726	0.00103707	0.000489651	0.000889354	2.51571e-05	0.000129599	0.550569	0.00632297	0.0255261
P50914	RPL14	0.000357468	0.000455603	0.00036545	0.000645653	0.000629479	0.000863967	0.00039284	0.000713033	5.45003e-05	0.000130963	0.550942	0.0173984	0.0443979
O75390	CS	0.0004905	0.000469345	0.000445044	0.000837206	0.000896753	0.000813177	0.000468296	0.000849045	2.27459e-05	4.30273e-05	0.551556	0.000171701	0.00545866
Q15836	VAMP3	2.03771e-05	2.38902e-05	2.35018e-05	4.18227e-05	4.01126e-05	4.07159e-05	2.25897e-05	4.08837e-05	1.92598e-06	8.67302e-07	0.552535	0.000115053	0.00438926
P63104	YWHAZ	0.00183193	0.00174554	0.00184456	0.00354034	0.00332307	0.00292396	0.00180734	0.00326246	5.38985e-05	0.000312632	0.553983	0.00135945	0.0117871
P18564	ITGB6	9.48106e-05	8.63745e-05	8.86584e-05	0.000166086	0.000169202	0.000151677	8.99478e-05	0.000162321	4.36335e-06	9.34929e-06	0.554135	0.000263333	0.00669744
P52597	HNRNPF	0.000146216	0.000132702	0.000185868	0.000212447	0.000273334	0.000351871	0.000154929	0.000279218	2.76335e-05	6.98979e-05	0.554867	0.0457379	0.0780717
Q9NR45	NANS	9.74849e-05	0.000107033	0.000109676	0.000136397	0.000166135	0.000261831	0.000104731	0.000188121	6.41317e-06	6.55433e-05	0.556722	0.093359	0.135941
P27348	YWHAQ	0.000174791	0.000195405	0.000175081	0.000299325	0.000320152	0.000359682	0.000181759	0.000326386	1.18187e-05	3.06577e-05	0.556883	0.00158919	0.0125005
P50995	ANXA11	7.11018e-05	6.33198e-05	7.74643e-05	0.000103169	0.000112108	0.000165031	7.06286e-05	0.000126769	7.08411e-06	3.34359e-05	0.557143	0.0466286	0.0790614
P84098	RPL19	0.000351723	0.000475278	0.000417442	0.0006072	0.000728646	0.00088769	0.000414814	0.000741179	6.18194e-05	0.000140665	0.559668	0.0212223	0.0496705
P11387	TOP1	0.000210155	0.000219675	0.000216644	0.000320889	0.000373033	0.00046027	0.000215492	0.000384731	4.86357e-06	7.04233e-05	0.56011	0.0142311	0.0391999
O43313	ATMIN	0.000151212	0.000166369	0.000161295	0.000253448	0.00023379	0.000366793	0.000159625	0.000284677	7.71554e-06	7.17909e-05	0.560724	0.0399513	0.0718935
P35241	RDX	1.05909e-05	7.43703e-06	8.7895e-06	1.57397e-05	1.06512e-05	2.1409e-05	8.93913e-06	1.59333e-05	1.58223e-06	5.38151e-06	0.561036	0.0969252	0.13875
P05198	EIF2S1	4.45364e-05	4.1598e-05	3.86061e-05	6.96604e-05	8.82803e-05	6.35173e-05	4.15802e-05	7.38193e-05	2.96519e-06	1.28947e-05	0.563269	0.0134743	0.0376591
Q9NTK5	OLA1	0.000109669	0.000119413	0.000111798	0.00021749	0.000197623	0.000188193	0.000113627	0.000201102	5.12284e-06	1.49553e-05	0.56502	0.000662262	0.00871217
P46060	RANGAP1	0.000145016	0.00018216	0.000162818	0.000256198	0.000273299	0.0003343	0.000163331	0.000287932	1.8577e-05	4.10559e-05	0.567257	0.00871694	0.0298252
P49458	SRP9	0.000184744	0.000224443	0.000230415	0.000420511	0.000394728	0.000311086	0.000213201	0.000375442	2.48247e-05	5.72054e-05	0.567866	0.0107707	0.0330041
Q9BRA2	TXNDC17	0.00033139	0.00037735	0.000356713	0.000712216	0.000602656	0.000558779	0.000355151	0.00062455	2.30197e-05	7.90268e-05	0.56865	0.0047757	0.022084
P49588	AARS	0.000131296	0.00013562	0.000142357	0.000255712	0.000236407	0.000226842	0.000136424	0.000239654	5.57401e-06	1.47063e-05	0.569256	0.000341369	0.00703959
P78417	GSTO1	0.000248742	0.000298569	0.000270752	0.000319562	0.000429712	0.000687666	0.000272688	0.00047898	2.49695e-05	0.000188933	0.569309	0.134071	0.178839
Q9P2J5	LARS	5.00489e-05	4.95419e-05	4.47557e-05	6.46226e-05	8.59136e-05	0.000102893	4.81155e-05	8.44764e-05	2.92066e-06	1.91757e-05	0.569573	0.0314686	0.062365
P28482	MAPK1	6.70485e-05	6.86462e-05	7.41817e-05	0.000111733	0.000111048	0.00014285	6.99588e-05	0.000121877	3.74337e-06	1.81665e-05	0.574012	0.00835036	0.0294969
O43396	TXNL1	3.96023e-05	5.35066e-05	4.05801e-05	6.83685e-05	8.10239e-05	8.26189e-05	4.4563e-05	7.73371e-05	7.76079e-06	7.80785e-06	0.576218	0.0067143	0.0266824
Q96AY3	FKBP10	2.93499e-05	2.27331e-05	2.28971e-05	3.923e-05	3.48532e-05	5.60224e-05	2.49934e-05	4.33685e-05	3.77379e-06	1.1175e-05	0.576302	0.0541883	0.0885346
Q13200	PSMD2	0.000291703	0.000332991	0.000278957	0.000486451	0.000445428	0.00063546	0.000301217	0.000522446	2.82459e-05	9.99988e-05	0.576551	0.0210636	0.0497571
O75475	PSIP1	0.000457456	0.00041405	0.000523891	0.000563194	0.000660423	0.00118667	0.000465132	0.000803428	5.53214e-05	0.000335436	0.578935	0.159888	0.208537
Q6EEV6	SUMO4	0.000769644	0.000734711	0.000782762	0.00123007	0.00125533	0.00145867	0.000762372	0.00131469	2.48369e-05	0.000125327	0.579887	0.00170148	0.0129823
P09960	LTA4H	3.19774e-05	2.99812e-05	3.77373e-05	4.58853e-05	4.1561e-05	8.37231e-05	3.3232e-05	5.70565e-05	4.02737e-06	2.3195e-05	0.58244	0.154505	0.201861
Q13177	PAK2	0.000179736	0.000168237	0.000158008	0.000317238	0.000241847	0.000307785	0.00016866	0.000288957	1.08706e-05	4.10708e-05	0.583687	0.00801913	0.0292756
Q9Y266	NUDC	0.000255495	0.000274211	0.000261757	0.000469507	0.000459899	0.000424534	0.000263821	0.000451313	9.52689e-06	2.36836e-05	0.584563	0.000219964	0.00599401
P61160	ACTR2	0.000199956	0.000208029	0.00019271	0.000307277	0.000375786	0.000342806	0.000200231	0.000341956	7.66343e-06	3.42625e-05	0.585547	0.00220182	0.0146086
P27635	RPL10	0.000473687	0.000538724	0.000408675	0.000691396	0.000767354	0.000960132	0.000473695	0.000806294	6.50248e-05	0.000138535	0.587497	0.0197011	0.0475695
Q14019	COTL1	0.000217806	0.00024847	0.000214382	0.000425434	0.000414837	0.000315879	0.000226886	0.000385384	1.87706e-05	6.04251e-05	0.588727	0.0122652	0.0354482
P55735	SEC13	0.000253743	0.000235661	0.000230579	0.000396609	0.000384805	0.000439336	0.000239994	0.000406917	1.21747e-05	2.86895e-05	0.589787	0.000751014	0.00895349
Q99471	PFDN5	9.02325e-05	9.35333e-05	0.000112836	0.00013565	0.000146886	0.00021934	9.88673e-05	0.000167292	1.22095e-05	4.54237e-05	0.590987	0.0653804	0.102015
P05455	SSB	0.000160332	0.000188473	0.000193698	0.000276367	0.00031114	0.000330337	0.000180834	0.000305948	1.79471e-05	2.73569e-05	0.591063	0.00269515	0.0159411
Q99497	PARK7	0.00153233	0.0014697	0.0015428	0.00230945	0.00253966	0.00279732	0.00151494	0.00254881	3.95303e-05	0.000244062	0.594374	0.00192874	0.0133784
P18085	ARF4	0.00017498	0.0001586	0.000173255	0.000272736	0.000246244	0.00033318	0.000168945	0.000284053	9.00034e-06	4.45596e-05	0.594765	0.0118218	0.0349613
P62861	FAU	5.61319e-05	6.91621e-05	5.131e-05	0.000111025	0.00012047	6.34841e-05	5.8868e-05	9.83261e-05	9.2352e-06	3.05414e-05	0.598702	0.0988714	0.140482
P14868	DARS	2.7966e-05	2.63022e-05	2.4745e-05	4.01577e-05	4.05568e-05	5.1088e-05	2.63377e-05	4.39342e-05	1.61077e-06	6.19861e-06	0.599481	0.00891275	0.0295671
P06703	S100A6	0.00403019	0.00381518	0.00466126	0.00889009	0.0067156	0.00524205	0.00416888	0.00694924	0.00043976	0.00183521	0.599903	0.063182	0.0993977
P61586	RHOA	7.0028e-05	8.31158e-05	7.75709e-05	0.000154888	0.0001254	0.000102722	7.69049e-05	0.00012767	6.56925e-06	2.61569e-05	0.602372	0.031072	0.0623894
P55769	NHP2L1	0.000104139	0.000139942	0.00012453	0.000190534	0.00018265	0.000238376	0.00012287	0.000203853	1.79588e-05	3.01561e-05	0.602739	0.0161789	0.0425672
O00410	IPO5	0.000791038	0.000885144	0.000858558	0.00129427	0.00138902	0.00151013	0.000844913	0.00139781	4.85143e-05	0.000108198	0.604455	0.00127702	0.0118826
P09669	COX6C	9.47891e-05	9.64025e-05	0.000105437	0.000137715	0.000165742	0.000184861	9.88763e-05	0.000162773	5.739e-06	2.37132e-05	0.607451	0.010528	0.0327873
P06737	PYGL	0.000138515	0.000156252	0.000205506	0.000304254	0.000270328	0.000245576	0.000166757	0.000273386	3.47089e-05	2.94584e-05	0.609971	0.0153889	0.041344
Q15436	SEC23A	0.000135919	0.000109817	0.00012401	0.000216937	0.000181627	0.000207498	0.000123248	0.000202021	1.30677e-05	1.82811e-05	0.610078	0.00371719	0.0189081
P30044	PRDX5	0.000851453	0.000754209	0.000823985	0.00151575	0.00130296	0.00116037	0.000809882	0.00132636	5.01324e-05	0.000178845	0.610605	0.00854629	0.0293731
P38646	HSPA9	0.00160928	0.00193507	0.00171079	0.00256077	0.00274469	0.00328198	0.00175171	0.00286248	0.000166707	0.000374756	0.611956	0.00937365	0.0304344
P47756	CAPZB	0.000658874	0.00057862	0.000601971	0.000904712	0.000918041	0.00118152	0.000613155	0.00100142	4.12794e-05	0.00015611	0.612282	0.0140911	0.0389546
P62701	RPS4X	0.00168491	0.00201218	0.00155092	0.00250868	0.00303607	0.00300081	0.00174934	0.00284852	0.000237287	0.00029484	0.614122	0.00733131	0.0281095
Q07065	CKAP4	0.00120128	0.00123148	0.000906294	0.00195215	0.00197307	0.00149907	0.00111302	0.0018081	0.000179665	0.000267832	0.615575	0.0202453	0.0484238
P27816	MAP4	0.000596166	0.000587339	0.000663032	0.000886951	0.000911584	0.00118677	0.000615512	0.0009951	4.13889e-05	0.000166443	0.618543	0.018565	0.0464429
Q9BQE3	TUBA1C	7.26292e-05	8.99025e-05	7.15825e-05	0.000137331	0.000124694	0.000114611	7.80381e-05	0.000125545	1.02882e-05	1.13837e-05	0.621594	0.00583584	0.0247375
P42766	RPL35	0.000251513	0.000268421	0.0002281	0.000398254	0.000404035	0.000400294	0.000249345	0.000400861	2.02479e-05	2.93197e-06	0.622023	0.000212922	0.00624845
P49207	RPL34	0.000319159	0.000342163	0.000373557	0.000514067	0.000563602	0.000585204	0.00034496	0.000554291	2.7307e-05	3.64712e-05	0.622344	0.00135071	0.0118459
P31150	GDI1	0.000384954	0.000348411	0.000397682	0.000526069	0.000532887	0.000757393	0.000377015	0.00060545	2.55769e-05	0.000131631	0.622703	0.0419428	0.0745976
P49915	GMPS	9.20973e-05	8.81113e-05	8.98544e-05	0.000130038	0.000133762	0.000169539	9.0021e-05	0.000144446	1.99822e-06	2.18102e-05	0.623214	0.0126042	0.0358845
P62158	CALM1	0.000493076	0.000505568	0.000706082	0.000956497	0.00109438	0.000682964	0.000568242	0.000911282	0.000119536	0.000209404	0.623564	0.0693794	0.106942
P00558	PGK1	0.0085881	0.00746363	0.00566714	0.0147745	0.0111138	0.00893836	0.00723962	0.0116089	0.00147331	0.00294938	0.623628	0.0833567	0.124221
Q9UHV9	PFDN2	0.000153338	0.000171189	0.00018227	0.000265279	0.000281482	0.000263891	0.000168932	0.000270217	1.45977e-05	9.78025e-06	0.625172	0.000565497	0.00829759
P54577	YARS	0.000203369	0.000208183	0.000198685	0.000293301	0.000278815	0.000402875	0.000203412	0.000324997	4.74937e-06	6.78323e-05	0.625889	0.0363264	0.0684372
P61353	RPL27	9.56386e-05	9.68321e-05	9.43766e-05	0.000156973	0.000137316	0.000162263	9.56158e-05	0.000152184	1.22791e-06	1.31446e-05	0.628291	0.0017593	0.0127842
P31939	ATIC	0.000206474	0.000232654	0.000222743	0.00037862	0.000334387	0.000338676	0.000220623	0.000350561	1.32178e-05	2.4394e-05	0.629344	0.00125584	0.0118297
Q13813	SPTAN1	0.000202641	0.00023866	0.000240163	0.000346586	0.000370486	0.000363524	0.000227154	0.000360199	2.12428e-05	1.22925e-05	0.630636	0.000716946	0.00882307
Q15084	PDIA6	0.000265138	0.000236742	0.000199122	0.000353928	0.000332815	0.000423072	0.000233667	0.000369938	3.31153e-05	4.72103e-05	0.631639	0.0149387	0.040563
P37802	TAGLN2	0.00189988	0.00189264	0.0017217	0.00313081	0.00285075	0.00273849	0.00183808	0.00290668	0.000100845	0.000202048	0.632362	0.00120711	0.011808
P62820	RAB1A	0.00114699	0.0011195	0.00104561	0.00188028	0.00163539	0.00171619	0.00110403	0.00174395	5.24282e-05	0.000124783	0.633065	0.00121132	0.0116992
P22061	PCMT1	0.000268405	0.000257267	0.000320651	0.000407179	0.000386149	0.000540422	0.000282107	0.000444583	3.38413e-05	8.36623e-05	0.634544	0.0355861	0.0673752
P00441	SOD1	0.00225884	0.00225234	0.00219038	0.00333503	0.00325875	0.00396472	0.00223386	0.0035195	3.77884e-05	0.000387453	0.634708	0.00462212	0.0217696
P54136	RARS	5.49303e-05	6.32006e-05	4.89968e-05	7.24157e-05	8.36635e-05	0.000106921	5.57092e-05	8.76668e-05	7.13386e-06	1.75976e-05	0.635466	0.0434597	0.0757072
P60953	CDC42	0.000365559	0.000381467	0.00041931	0.000489055	0.000518503	0.000824313	0.000388779	0.000610624	2.76117e-05	0.000185645	0.636691	0.110031	0.152643
O14980	XPO1	0.000294837	0.00030762	0.000297815	0.000418059	0.000434793	0.000558476	0.000300091	0.000470443	6.68856e-06	7.6697e-05	0.63789	0.0185779	0.0463234
Q99584	S100A13	4.64422e-05	5.16753e-05	5.37893e-05	0.00012099	7.99803e-05	3.67221e-05	5.06356e-05	7.92309e-05	3.78228e-06	4.21391e-05	0.639088	0.306722	0.360044
Q9UHB6	LIMA1	0.000157063	0.000177067	0.000216114	0.000214597	0.00023517	0.000408919	0.000183415	0.000286229	3.00328e-05	0.000106749	0.640798	0.183579	0.232676
P25205	MCM3	0.000500957	0.000506715	0.000663198	0.000677954	0.000754132	0.00117492	0.000556956	0.000869001	9.20527e-05	0.000267655	0.640916	0.128816	0.174267
P43686	PSMC4	0.00011921	0.000124902	0.000120209	0.000179551	0.000202878	0.000185836	0.00012144	0.000189422	3.03927e-06	1.207e-05	0.641109	0.000696444	0.00885644
P21283	ATP6V1C1	6.89903e-05	8.39431e-05	7.87839e-05	0.000136428	0.000130056	9.39696e-05	7.72391e-05	0.000120151	7.59513e-06	2.28965e-05	0.64285	0.0368933	0.0689941
P14625	HSP90B1	0.00587568	0.00500562	0.00454234	0.00776779	0.00756511	0.00865517	0.00514121	0.00799603	0.000676932	0.000579762	0.642971	0.00516381	0.0226436
Q06830	PRDX1	0.00566361	0.00585638	0.00516583	0.00969354	0.00877742	0.00743692	0.00556194	0.00863596	0.000356324	0.00113494	0.644044	0.0110246	0.0333799
P63244	GNB2L1	0.000713546	0.00077211	0.000761597	0.00105586	0.00113054	0.00129437	0.000749085	0.00116026	3.12226e-05	0.000122001	0.645619	0.0048179	0.0220123
P26038	MSN	0.00243437	0.00262497	0.00251061	0.00378812	0.00360871	0.00430924	0.00252332	0.00390202	9.59361e-05	0.000363893	0.646669	0.00315933	0.0169759
Q13418	ILK	6.55007e-06	5.17626e-06	4.26533e-06	1.05817e-05	7.55632e-06	6.45893e-06	5.33055e-06	8.19899e-06	1.15015e-06	2.13522e-06	0.650148	0.109873	0.15298
P06576	ATP5B	0.000885136	0.000908408	0.000860071	0.0016092	0.001432	0.00102867	0.000884538	0.00135663	2.4174e-05	0.000297513	0.652013	0.05194	0.08541
Q00839	HNRNPU	0.00127252	0.00142131	0.0012905	0.00170108	0.00192461	0.00247671	0.00132811	0.00203413	8.12104e-05	0.000399247	0.652911	0.0398836	0.0721118
O43809	NUDT21	8.33478e-05	8.27664e-05	6.82466e-05	0.000148609	0.000131258	7.82684e-05	7.81202e-05	0.000119378	8.5558e-06	3.66439e-05	0.654393	0.130379	0.175759
P62829	RPL23	0.0012442	0.00136931	0.00120251	0.00161699	0.00180227	0.00238526	0.00127201	0.00193484	8.68094e-05	0.000400926	0.657422	0.048878	0.0817849
Q9Y4L1	HYOU1	0.000358418	0.000389958	0.000306192	0.000538537	0.000572732	0.000489181	0.000351522	0.000533483	4.23061e-05	4.20044e-05	0.658919	0.00614296	0.0256125
P15880	RPS2	0.0018557	0.00201097	0.00178347	0.00252705	0.0028615	0.0031746	0.00188338	0.00285438	0.000116248	0.000323836	0.65982	0.0081134	0.0289277
Q9H8S9	MOB1A	0.00017458	0.000161714	0.000186996	0.000248999	0.000251569	0.000291521	0.00017443	0.00026403	1.26418e-05	2.38429e-05	0.660646	0.00453376	0.0214861
O60610	DIAPH1	4.91808e-05	5.37234e-05	5.69761e-05	6.94908e-05	7.37594e-05	9.86226e-05	5.32935e-05	8.06242e-05	3.9154e-06	1.57324e-05	0.661011	0.0432482	0.0756844
Q99798	ACO2	8.99945e-05	9.10401e-05	0.000102287	0.000130946	0.000140838	0.000155472	9.44405e-05	0.000142418	6.81521e-06	1.23389e-05	0.66312	0.00414082	0.0202528
P62424	RPL7A	0.00149563	0.00156846	0.00155555	0.00213322	0.0020608	0.00276976	0.00153988	0.00232126	3.88594e-05	0.000390099	0.663382	0.0260009	0.0560415
Q9P0L0	VAPA	0.00047824	0.000457048	0.000496193	0.000744492	0.000671764	0.000735522	0.00047716	0.00071726	1.95945e-05	3.96545e-05	0.665255	0.000713194	0.00892077
P37837	TALDO1	0.00234191	0.00242348	0.00248076	0.00385033	0.00365227	0.00338535	0.00241538	0.00362932	6.97789e-05	0.000233337	0.665519	0.000989861	0.0103461
P30101	PDIA3	0.00237422	0.00220698	0.00193621	0.00332868	0.00329147	0.00315761	0.00217247	0.00325925	0.000221035	8.99664e-05	0.666555	0.00139691	0.0119758
P34897	SHMT2	6.21641e-05	5.70582e-05	4.91648e-05	7.4961e-05	7.75511e-05	9.95461e-05	5.6129e-05	8.40194e-05	6.54931e-06	1.35088e-05	0.668049	0.0323485	0.063287
P13010	XRCC5	0.00134974	0.00134405	0.00131071	0.00174027	0.00187613	0.00233972	0.00133483	0.00198537	2.10853e-05	0.000314301	0.672335	0.0232311	0.0519803
P49748	ACADVL	4.23215e-05	2.19058e-05	2.71758e-05	5.23874e-05	4.3115e-05	4.01985e-05	3.04677e-05	4.52336e-05	1.05985e-05	6.36467e-06	0.673562	0.107382	0.150335
Q12797	ASPH	4.46642e-05	3.99619e-05	4.57554e-05	7.55441e-05	6.11803e-05	5.67891e-05	4.34605e-05	6.45045e-05	3.0786e-06	9.80944e-06	0.67376	0.0239007	0.0528587
P26639	TARS	0.000153338	0.000174536	0.000139306	0.000243063	0.000241613	0.000208392	0.000155727	0.000231023	1.77363e-05	1.9612e-05	0.674074	0.00786109	0.0289759
Q13561	DCTN2	0.000179733	0.000153604	0.000208988	0.000237527	0.000217112	0.00034818	0.000180775	0.000267606	2.77069e-05	7.05216e-05	0.675526	0.118134	0.162408
P12268	IMPDH2	0.000154626	0.000159855	0.000146326	0.000209142	0.000201966	0.0002685	0.000153602	0.000226536	6.82208e-06	3.65187e-05	0.67805	0.0272688	0.0579556
Q9NP97	DYNLRB1	4.82046e-05	4.13246e-05	4.93458e-05	7.73467e-05	6.82493e-05	5.91926e-05	4.62917e-05	6.82628e-05	4.33927e-06	9.07706e-06	0.678139	0.0193944	0.0474292
P32119	PRDX2	0.00207563	0.00187408	0.00228693	0.00331618	0.0026915	0.00313235	0.00207888	0.00304668	0.000206445	0.00032103	0.682344	0.011766	0.0349317
Q04637	EIF4G1	0.000256418	0.000300084	0.000242083	0.000370506	0.000363856	0.000435482	0.000266195	0.000389948	3.02114e-05	3.95735e-05	0.682643	0.0125935	0.0359881
P36578	RPL4	0.0011482	0.00136847	0.00123342	0.0016298	0.00185085	0.00201204	0.00125003	0.0018309	0.000111073	0.0001919	0.682743	0.0105169	0.0328869
Q04917	YWHAH	4.19216e-05	4.70837e-05	4.72967e-05	6.44132e-05	7.10516e-05	6.40005e-05	4.5434e-05	6.64884e-05	3.04368e-06	3.95719e-06	0.683337	0.00186787	0.0130751
Q93077	HIST1H2AC	0.000346849	0.000416494	0.000343008	0.000441934	0.000583796	0.000587541	0.000368783	0.000537757	4.13628e-05	8.30064e-05	0.685781	0.0343229	0.0659656
Q9NRP0	OSTC	0.000112287	9.97476e-05	0.000108047	0.000157187	0.000135504	0.000173857	0.000106694	0.000155516	6.37839e-06	1.92309e-05	0.686064	0.01399	0.0388159
Q9UKY7	CDV3	0.000152419	0.000169582	0.000153512	0.000185705	0.000252367	0.000251477	0.000158504	0.00022985	9.60893e-06	3.82332e-05	0.6896	0.0350286	0.0666504
Q9ULC4	MCTS1	5.5257e-05	6.5333e-05	5.80388e-05	8.42947e-05	7.37059e-05	0.000100201	5.9543e-05	8.60674e-05	5.20367e-06	1.33364e-05	0.691818	0.032614	0.0634808
P67936	TPM4	0.000996732	0.00100189	0.00103869	0.00109672	0.00134705	0.00194282	0.00101244	0.0014622	2.28786e-05	0.000434642	0.692408	0.147982	0.194338
P12236	SLC25A6	0.000767985	0.00087121	0.000763701	0.00107308	0.00119422	0.00118923	0.000800965	0.00115218	6.08712e-05	6.85447e-05	0.695175	0.00267619	0.0159526
P63261	ACTG1	0.000310612	0.000332802	0.000325427	0.000424958	0.000456768	0.00051118	0.000322947	0.000464302	1.13011e-05	4.36022e-05	0.695553	0.00555931	0.0239647
Q9UQ80	PA2G4	0.000205758	0.000194378	0.000190427	0.000217435	0.000261025	0.000370511	0.000196854	0.000282991	7.95975e-06	7.88666e-05	0.695621	0.132951	0.177968
P30086	PEBP1	0.00076244	0.00080821	0.00094077	0.00118285	0.00127802	0.00112598	0.00083714	0.00119562	9.26184e-05	7.68186e-05	0.700173	0.00669802	0.026757
Q9Y490	TLN1	0.00179912	0.00179344	0.00201594	0.00239415	0.00222741	0.00337428	0.0018695	0.00266528	0.000126848	0.00061965	0.701428	0.0948315	0.137299
P25705	ATP5A1	0.00220667	0.00188136	0.0018566	0.00260668	0.00235004	0.00351212	0.00198154	0.00282295	0.000195358	0.000610481	0.701941	0.0853834	0.126255
Q92734	TFG	7.68893e-05	6.59291e-05	7.8527e-05	0.000114646	0.000102193	9.77e-05	7.37818e-05	0.000104846	6.84978e-06	8.77897e-06	0.703714	0.00844862	0.0291688
Q15019	SEPT2	0.000979838	0.000910861	0.00100872	0.00122012	0.00126785	0.00161864	0.000966473	0.00136887	5.028e-05	0.00021762	0.706037	0.0355097	0.0673977
P22314	UBA1	0.00145702	0.00137144	0.00143118	0.00217737	0.00201259	0.00177574	0.00141988	0.00198857	4.38972e-05	0.000201892	0.714021	0.00885661	0.0297691
O60493	SNX3	0.000281639	0.000307084	0.000297028	0.000393661	0.00039276	0.000453717	0.000295251	0.00041338	1.2815e-05	3.49362e-05	0.714236	0.00533406	0.0232565
P49368	CCT3	0.000179981	0.000208471	0.000186387	0.00018428	0.000228189	0.000389729	0.000191613	0.000267399	1.49465e-05	0.000108191	0.716579	0.295704	0.350345
O00193	SMAP	0.000290866	0.000292773	0.000288904	0.000391981	0.000412783	0.000410964	0.000290847	0.000405242	1.93448e-06	1.15211e-05	0.717712	7.08597e-05	0.00386185
O60664	PLIN3	7.26045e-05	6.88381e-05	7.38714e-05	0.000118115	9.25099e-05	8.89486e-05	7.17713e-05	9.98579e-05	2.61806e-06	1.59112e-05	0.718735	0.0392841	0.0717076
P02794	FTH1	0.00040565	0.000531634	0.00047859	0.000480121	0.000511931	0.0009731	0.000471958	0.000655051	6.32532e-05	0.000275898	0.72049	0.325278	0.378335
P62269	RPS18	0.000488792	0.000585113	0.000432999	0.000736247	0.000701065	0.000651854	0.000502302	0.000696389	7.69517e-05	4.23904e-05	0.721295	0.0186754	0.0462642
O00151	PDLIM1	0.000311001	0.000281856	0.000376657	0.000491746	0.000445242	0.000406423	0.000323171	0.000447804	4.85583e-05	4.27189e-05	0.721681	0.0288955	0.059911
P60900	PSMA6	3.51832e-05	3.45071e-05	3.3907e-05	4.90715e-05	4.74663e-05	4.6845e-05	3.45324e-05	4.77943e-05	6.38502e-07	1.14891e-06	0.722522	6.29507e-05	0.00400262
Q9H0U4	RAB1B	0.00021781	0.00026592	0.000267366	0.000341498	0.000330888	0.000366194	0.000250365	0.000346193	2.82027e-05	1.81154e-05	0.723195	0.00775171	0.0288515
Q04760	GLO1	0.000276898	0.000264514	0.000263207	0.000379631	0.00039094	0.00034157	0.000268206	0.000370714	7.55551e-06	2.58645e-05	0.723486	0.00274742	0.0160021
P13667	PDIA4	0.0013464	0.00112622	0.000982205	0.00164747	0.00143309	0.00167645	0.00115161	0.00158567	0.000183419	0.000132928	0.726259	0.0294073	0.0608069
P55060	CSE1L	0.000180307	0.000183495	0.000205372	0.000240111	0.000251307	0.000291918	0.000189725	0.000261112	1.36445e-05	2.72597e-05	0.726604	0.015398	0.0410794
P08579	SNRPB2	0.000163354	0.000161611	0.000154182	0.000253837	0.000251462	0.000153588	0.000159716	0.000219629	4.87092e-06	5.72054e-05	0.727207	0.144968	0.190708
Q01105	SET	0.000845486	0.000979876	0.00105283	0.00105477	0.00116211	0.00173674	0.000959396	0.00131787	0.000105177	0.000366698	0.72799	0.178943	0.228699
Q14588	ZNF234	0.00015679	0.000167161	8.95139e-06	0.000267479	0.00018959	0	0.000110967	0.000152356	8.85005e-05	0.000137572	0.728342	0.683839	0.721673
Q8WUM4	PDCD6IP	6.62429e-05	8.15321e-05	9.07426e-05	0.000109987	0.000104683	0.000111872	7.95059e-05	0.000108847	1.23749e-05	3.7274e-06	0.730434	0.0170703	0.0440023
P48047	ATP5O	0.000133763	0.000132086	0.000132855	0.000181937	0.000182034	0.000181761	0.000132902	0.00018191	8.39521e-07	1.38398e-07	0.730589	6.05256e-08	4.61811e-05
Q00325	SLC25A3	0.000598159	0.000639463	0.000660164	0.000790316	0.000837177	0.000964127	0.000632595	0.000863873	3.15677e-05	8.99285e-05	0.732278	0.0136622	0.0380448
Q15233	NONO	0.000546383	0.000630629	0.000594773	0.000760828	0.000855647	0.000801944	0.000590595	0.00080614	4.22782e-05	4.75484e-05	0.732621	0.0042127	0.0203436
P39687	ANP32A	0.000219266	0.000225848	0.000186773	0.000261882	0.00027739	0.000317524	0.000210629	0.000285599	2.09201e-05	2.87148e-05	0.737499	0.021676	0.0499662
P49720	PSMB3	0.000250237	0.00026499	0.000200021	0.000338779	0.000336801	0.000294157	0.000238416	0.000323245	3.40591e-05	2.5211e-05	0.737569	0.0256447	0.0559054
Q99832	CCT7	0.00247506	0.00280147	0.00257129	0.00332783	0.00337046	0.0039072	0.00261594	0.00353516	0.000167724	0.000322897	0.739978	0.011915	0.0348321
Q14103	HNRNPD	0.00172707	0.00188782	0.00193876	0.00222583	0.00234422	0.00293113	0.00185122	0.00250039	0.000110492	0.000377695	0.74037	0.0460563	0.0784396
O95881	TXNDC12	3.43113e-05	3.23757e-05	3.2694e-05	3.62936e-05	3.86173e-05	5.932e-05	3.3127e-05	4.47437e-05	1.03792e-06	1.26768e-05	0.740373	0.188834	0.238939
P53618	COPB1	8.89051e-05	9.45065e-05	8.26748e-05	0.000121973	0.000136001	0.000101162	8.86955e-05	0.000119712	5.91863e-06	1.75293e-05	0.740906	0.0439558	0.0758785
O95292	VAPB	7.7495e-05	7.44597e-05	7.558e-05	0.000103742	0.000111323	9.13512e-05	7.58449e-05	0.000102139	1.53487e-06	1.00821e-05	0.742566	0.0111112	0.0333774
P28066	PSMA5	0.000317853	0.000328632	0.000256336	0.00043344	0.000416759	0.000364183	0.00030094	0.000404794	3.90026e-05	3.61451e-05	0.743441	0.0277154	0.0580957
P08865	RPSA	0.000964349	0.00103075	0.00095841	0.00116174	0.0011202	0.00167527	0.000984503	0.00131907	4.01621e-05	0.000309174	0.746361	0.136608	0.181272
O75083	WDR1	0.0013915	0.00143706	0.00143321	0.00164149	0.00199803	0.00206761	0.00142059	0.00190238	2.52677e-05	0.000228598	0.746746	0.022193	0.0503967
Q58FF8	HSP90AB2P	0.000421733	0.000530226	0.000513682	0.000551407	0.000740511	0.000670251	0.000488547	0.000654056	5.8451e-05	9.55863e-05	0.746949	0.0627297	0.0990947
Q14847	LASP1	0.00055603	0.000612234	0.000753168	0.000634673	0.000786119	0.00114914	0.000640478	0.000856646	0.000101558	0.000264387	0.747658	0.256706	0.309916
P09972	ALDOC	0.000358449	0.000357533	0.000265036	0.000535376	0.000455507	0.000320471	0.000327006	0.000437118	5.36698e-05	0.000108627	0.748095	0.19058	0.239955
P10809	HSPD1	0.00588384	0.00624658	0.00602989	0.0078501	0.00823354	0.00812957	0.00605344	0.00807107	0.000182512	0.000198302	0.750017	0.000204079	0.0062285
P09651	HNRNPA1	0.00113073	0.00130009	0.00123348	0.00207438	0.00147291	0.00131549	0.00122143	0.00162093	8.53213e-05	0.000400511	0.75354	0.166344	0.21512
Q9HD20	ATP13A1	0.000368578	0.000365223	0.000333605	0.000498017	0.000498536	0.000419182	0.000355802	0.000471912	1.92964e-05	4.56664e-05	0.753959	0.0153923	0.0412081
P61254	RPL26	0.000635658	0.000864586	0.000935956	0.000735509	0.00104932	0.00143612	0.000812067	0.00107365	0.000156886	0.000350941	0.756359	0.30387	0.358351
P08758	ANXA5	0.00178698	0.00182949	0.00198684	0.0018366	0.00232289	0.00323281	0.00186777	0.0024641	0.000105285	0.000708734	0.757993	0.222884	0.274291
Q9Y383	LUC7L2	7.3585e-05	5.83582e-05	6.64229e-05	8.9946e-05	8.19731e-05	8.93852e-05	6.6122e-05	8.71014e-05	7.61784e-06	4.4501e-06	0.759138	0.0146272	0.0398592
P62847	RPS24	0.000622363	0.000682101	0.000545441	0.000771422	0.000735864	0.000927954	0.000616635	0.000811746	6.85099e-05	0.000102197	0.75964	0.0515487	0.0849496
P17987	TCP1	0.000605145	0.000687377	0.000611885	0.000801092	0.000840537	0.000843104	0.000634802	0.000828245	4.56556e-05	2.35496e-05	0.766443	0.00285372	0.0164954
O14818	PSMA7	0.000161852	0.000141551	0.000160483	0.000212283	0.00018581	0.000204426	0.000154629	0.00020084	1.13463e-05	1.35962e-05	0.769912	0.0106599	0.0327964
O00469	PLOD2	0.000151089	0.000135459	0.000101723	0.000159575	0.000141944	0.000198276	0.000129424	0.000166599	2.523e-05	2.88152e-05	0.77686	0.168022	0.216556
P32969	RPL9	0.000474571	0.000513884	0.000492175	0.000705332	0.000703653	0.000495565	0.000493543	0.00063485	1.96921e-05	0.000120627	0.777417	0.115789	0.159471
P62750	RPL23A	0.000629765	0.000684427	0.000660128	0.00087665	0.000676477	0.000981253	0.000658107	0.000844794	2.73874e-05	0.000154865	0.779015	0.10894	0.152236
P62249	RPS16	0.000456736	0.000543	0.000427672	0.000586203	0.000698645	0.00054747	0.000475803	0.000610772	5.99811e-05	7.85254e-05	0.779018	0.0771708	0.116366
P67809	YBX1	6.09587e-06	7.37321e-06	8.0032e-06	8.2125e-06	1.07978e-05	8.54675e-06	7.15743e-06	9.1857e-06	9.71804e-07	1.40613e-06	0.779192	0.109031	0.152086
P50991	CCT4	0.000470402	0.000546705	0.000496944	0.000684114	0.000643273	0.000614914	0.000504684	0.000647434	3.87358e-05	3.47871e-05	0.779514	0.00897741	0.0295248
P51114	FXR1	0.000130759	0.000132508	0.000144924	0.000194082	0.000178138	0.000150088	0.000136064	0.000174103	7.72313e-06	2.2273e-05	0.781513	0.0490687	0.0819243
O95456	PSMG1	7.80499e-05	9.78556e-05	8.56993e-05	0.000140164	0.000109429	8.51213e-05	8.72016e-05	0.000111571	9.98795e-06	2.75837e-05	0.781577	0.2236	0.274729
P40926	MDH2	0.00286959	0.00252969	0.00266149	0.00394338	0.00352317	0.00283435	0.00268692	0.00343363	0.000171369	0.000559911	0.78253	0.0917518	0.134112
P08621	SNRNP70	7.97041e-05	6.72167e-05	0.000110494	9.03201e-05	9.53394e-05	0.000142451	8.58049e-05	0.00010937	2.22743e-05	2.87583e-05	0.784538	0.324634	0.378161
P23396	RPS3	0.00110079	0.00113043	0.00110413	0.00124865	0.00136156	0.00163921	0.00111178	0.00141648	1.62356e-05	0.000200985	0.784895	0.0589697	0.0945249
P16152	CBR1	0.00027727	0.000243999	0.000278627	0.000389766	0.000332149	0.00029718	0.000266632	0.000339698	1.96123e-05	4.67522e-05	0.784908	0.0670395	0.103545
Q9UHD1	CHORDC1	1.49846e-05	2.31051e-05	2.19834e-05	2.56166e-05	2.78495e-05	2.28861e-05	2.00244e-05	2.54507e-05	4.40044e-06	2.48587e-06	0.78679	0.136457	0.181388
P31949	S100A11	0.000515071	0.000547474	0.000442878	0.000700135	0.000647347	0.000563588	0.000501808	0.000637023	5.35444e-05	6.88567e-05	0.787739	0.0549426	0.0893842
Q92945	KHSRP	0.000273135	0.000290002	0.000322333	0.000386321	0.000327909	0.000409278	0.000295157	0.000374503	2.5001e-05	4.19524e-05	0.78813	0.0481167	0.0808658
P61313	RPL15	1.17037e-05	1.26773e-05	1.25015e-05	1.34672e-05	1.40291e-05	1.92965e-05	1.22942e-05	1.55976e-05	5.18884e-07	3.21564e-06	0.78821	0.153824	0.201316
Q9NVI7	ATAD3A	3.81323e-05	3.52574e-05	4.70286e-05	5.40245e-05	4.49155e-05	5.27601e-05	4.01394e-05	5.05667e-05	6.13693e-06	4.93474e-06	0.793792	0.08354	0.124251
P61981	YWHAG	0.0021892	0.00233111	0.00219163	0.00338319	0.00277785	0.00229052	0.00223731	0.00281719	8.12374e-05	0.000547397	0.794165	0.143719	0.189391
P62140	PPP1CB	0.00041011	0.000433294	0.000418613	0.000612127	0.000542357	0.000433915	0.000420672	0.000529466	1.17285e-05	8.98027e-05	0.794521	0.105942	0.148866
P61604	HSPE1	0.0034708	0.00383279	0.00358332	0.00427538	0.00445749	0.00496169	0.00362897	0.00456485	0.000185262	0.000355529	0.794981	0.0155607	0.0413688
P23246	SFPQ	0.000205817	0.000233161	0.000250844	0.000283735	0.000300642	0.000279941	0.000229941	0.000288106	2.26855e-05	1.1021e-05	0.798111	0.016204	0.0424868
P12074	COX6A1	0.000312635	0.000280142	0.000256696	0.00031613	0.000326701	0.00041883	0.000283158	0.000353887	2.80912e-05	5.64898e-05	0.800136	0.124119	0.168811
P62280	RPS11	0.000295683	0.000543562	0.000446771	0.000446997	0.000555999	0.000603199	0.000428672	0.000535398	0.000124927	8.01132e-05	0.800659	0.280891	0.334352
P30050	RPL12	0.00134627	0.0014861	0.0014149	0.00139974	0.00168859	0.00219968	0.00141576	0.00176267	6.99225e-05	0.000405081	0.80319	0.217629	0.269563
Q9Y281	CFL2	0.000126463	0.000115732	0.000137657	0.000165106	0.000166291	0.000141287	0.000126618	0.000157561	1.09635e-05	1.41066e-05	0.803608	0.039946	0.0720538
Q15293	RCN1	0.000268108	0.000261621	0.000224594	0.000305656	0.000297741	0.000333998	0.000251441	0.000312465	2.34753e-05	1.90637e-05	0.804701	0.0250055	0.0548253
P62826	RAN	0.00259349	0.00264053	0.00293723	0.0033177	0.00346242	0.00337168	0.00272375	0.00338393	0.000186367	7.31361e-05	0.804907	0.00464749	0.0216222
P30405	PPIF	0.0010078	0.00107776	0.000785243	0.00128681	0.00131524	0.000961519	0.000956936	0.00118785	0.00015275	0.000196527	0.805601	0.183361	0.232786
P05204	HMGN2	0.00133085	0.00161506	0.00211717	0.00112764	0.00189453	0.00323882	0.00168769	0.002087	0.000398165	0.00106867	0.80867	0.57695	0.622649
P05141	SLC25A5	0.00337812	0.00360491	0.00357722	0.00454338	0.004676	0.00383531	0.00352008	0.00435156	0.000123719	0.000451977	0.808924	0.0371729	0.069347
P40925	MDH1	0.000664383	0.000669991	0.000676185	0.000855163	0.000819696	0.000809688	0.000670186	0.000828182	5.90342e-06	2.38955e-05	0.809226	0.000372375	0.00728518
P11413	G6PD	0.00158378	0.00161086	0.0015777	0.00188783	0.00165764	0.00232223	0.00159078	0.0019559	1.76534e-05	0.000337483	0.813324	0.134623	0.179262
P62244	RPS15A	0.000804029	0.00107185	0.000908743	0.00102949	0.00104776	0.00134312	0.000928207	0.00114012	0.000134967	0.000176038	0.81413	0.173332	0.2219
P62873	GNB1	0.000291253	0.000277291	0.000225397	0.000353772	0.000335208	0.000284623	0.000264647	0.000324535	3.47007e-05	3.57887e-05	0.815466	0.105923	0.149114
P04843	RPN1	0.0001772	0.000202019	0.000201028	0.000195113	0.000250895	0.000265011	0.000193416	0.000237006	1.40522e-05	3.6961e-05	0.816078	0.128836	0.173985
Q01518	CAP1	0.000886057	0.000895944	0.000963293	0.00101221	0.000981233	0.00136879	0.000915098	0.00112074	4.20299e-05	0.000215372	0.816509	0.179865	0.229494
P62258	YWHAE	0.00117146	0.00123089	0.00119094	0.0012832	0.00136453	0.00174838	0.00119776	0.00146537	3.02934e-05	0.000248446	0.817379	0.137683	0.182382
P36542	ATP5C1	0.000116858	0.000130303	0.000139364	0.000163612	0.00017011	0.000136978	0.000128842	0.0001569	1.13236e-05	1.75561e-05	0.821173	0.0805845	0.120561
Q13151	HNRNPA0	5.59719e-05	6.09562e-05	5.70646e-05	5.92408e-05	8.12828e-05	7.12472e-05	5.79976e-05	7.05902e-05	2.61983e-06	1.10357e-05	0.821609	0.126836	0.1722
Q16555	DPYSL2	0.000353294	0.000312293	0.000319604	0.00046872	0.000398712	0.000331367	0.000328397	0.000399599	2.1869e-05	6.86809e-05	0.821815	0.162251	0.210898
Q5SSJ5	HP1BP3	0.000256106	0.000252303	0.000263287	0.000333124	0.000343913	0.000261266	0.000257232	0.000312768	5.57819e-06	4.4927e-05	0.822439	0.100805	0.142699
Q02790	FKBP4	2.55491e-06	2.8338e-06	3.64674e-06	4.20521e-06	3.81986e-06	2.85662e-06	3.01182e-06	3.62723e-06	5.67264e-07	6.94625e-07	0.830335	0.300354	0.354753
O43390	HNRNPR	0.000830955	0.000853675	0.000880401	0.00102129	0.00109694	0.00096611	0.000855011	0.00102811	2.47501e-05	6.5684e-05	0.831631	0.0129352	0.0364191
P24821	TNC	0.00106784	0.000892026	0.000488326	0.000949648	0.00100981	0.000983751	0.000816064	0.000981068	0.000297131	3.0168e-05	0.831812	0.392794	0.444003
P51659	HSD17B4	3.08139e-05	3.46376e-05	2.62754e-05	3.56866e-05	3.18717e-05	4.198e-05	3.05756e-05	3.65128e-05	4.18616e-06	5.10452e-06	0.837395	0.194292	0.244226
P22234	PAICS	0.0004513	0.00051047	0.000421225	0.00058087	0.000575075	0.00049545	0.000460998	0.000550465	4.5406e-05	4.77325e-05	0.837471	0.0783279	0.117646
Q16629	SRSF7	2.71048e-05	3.18526e-05	3.32526e-05	3.98335e-05	2.65297e-05	4.36112e-05	3.07367e-05	3.66581e-05	3.22228e-06	8.97254e-06	0.838468	0.342577	0.394248
P31040	SDHA	1.06396e-05	7.70392e-06	1.07703e-05	1.04161e-05	1.15444e-05	1.27432e-05	9.70463e-06	1.15679e-05	1.7339e-06	1.16372e-06	0.838925	0.197118	0.24737
Q06323	PSME1	0.000829968	0.000622809	0.000725651	0.000790759	0.000886255	0.000913334	0.000726143	0.000863449	0.00010358	6.43911e-05	0.840979	0.122965	0.16754
A0AVT1	UBA6	2.86877e-05	2.77841e-05	2.84432e-05	2.12183e-05	2.73622e-05	5.21475e-05	2.8305e-05	3.3576e-05	4.67412e-07	1.63742e-05	0.843012	0.60701	0.648667
P35613	BSG	0.000452533	0.000397163	0.000334465	0.000419798	0.000442568	0.000539385	0.00039472	0.00046725	5.90717e-05	6.34995e-05	0.844773	0.221051	0.272916
P00403	MT-CO2	7.29598e-05	6.69238e-05	7.77103e-05	8.75668e-05	7.52221e-05	9.47762e-05	7.25313e-05	8.5855e-05	5.40597e-06	9.88878e-06	0.844811	0.109979	0.152849
P07602	PSAP	0.00071017	0.000572041	0.000788859	0.000812947	0.000855306	0.00077474	0.000690357	0.000814331	0.000109758	4.03009e-05	0.84776	0.140167	0.18535
P55265	ADAR	8.77035e-05	8.54065e-05	7.93098e-05	0.000108316	0.000102682	8.64614e-05	8.41399e-05	9.91533e-05	4.33784e-06	1.13467e-05	0.848585	0.0990151	0.140425
P17096	HMGA1	0.000594322	0.000579401	0.000783609	0.000925704	0.000812311	0.000561868	0.000652444	0.000766628	0.000113837	0.00018617	0.851057	0.416027	0.466807
P19338	NCL	0.00548338	0.00638811	0.00624427	0.00635074	0.0074187	0.00746828	0.00603859	0.00707924	0.000486175	0.000631388	0.853	0.0864987	0.127165
Q92804	TAF15	1.51319e-05	1.51982e-05	1.53285e-05	1.80486e-05	1.61744e-05	1.92765e-05	1.52195e-05	1.78332e-05	1.00051e-07	1.56225e-06	0.853441	0.0444843	0.0764449
P49770	EIF2B2	1.67168e-05	1.77057e-05	1.95454e-05	1.97823e-05	2.16906e-05	2.15041e-05	1.79893e-05	2.09923e-05	1.43549e-06	1.05204e-06	0.856946	0.043131	0.0756529
P13693	TPT1	7.86595e-06	9.3857e-06	8.35909e-06	9.64901e-06	1.32065e-05	6.98851e-06	8.53691e-06	9.94801e-06	7.75322e-07	3.11976e-06	0.858153	0.489426	0.539641
P20618	PSMB1	0.000279834	0.000306555	0.000244947	0.000363978	0.000349852	0.000254105	0.000277112	0.000322645	3.08939e-05	5.97764e-05	0.858876	0.306216	0.36056
O76021	RSL1D1	0.000151095	0.000133556	0.000169305	0.000176435	0.000205833	0.00014382	0.000151318	0.000175363	1.78755e-05	3.10201e-05	0.862888	0.309397	0.362626
Q01813	PFKP	7.21698e-05	7.2028e-05	5.95602e-05	7.81871e-05	6.5698e-05	9.20588e-05	6.79193e-05	7.8648e-05	7.23957e-06	1.31864e-05	0.863586	0.284316	0.337902
P40227	CCT6A	0.000275706	0.000314714	0.0003303	0.000334921	0.000344751	0.000385044	0.000306907	0.000354905	2.81223e-05	2.65593e-05	0.864757	0.0980655	0.139597
O60869	EDF1	7.07137e-05	6.64038e-05	7.5059e-05	8.35964e-05	9.19126e-05	6.96264e-05	7.07255e-05	8.17118e-05	4.32758e-06	1.1262e-05	0.865548	0.189879	0.239467
P62837	UBE2D2	0.000104163	0.000116784	9.63287e-05	0.000141326	0.00012955	9.47343e-05	0.000105759	0.00012187	1.03207e-05	2.42267e-05	0.867797	0.34902	0.400454
P62913	RPL11	0.00187418	0.00190914	0.00177765	0.0018704	0.00220762	0.002319	0.00185366	0.00213234	6.81079e-05	0.000233583	0.869306	0.118276	0.162311
P62081	RPS7	0.000577232	0.000636528	0.0005632	0.000671625	0.000680562	0.000682559	0.00059232	0.000678248	3.89228e-05	5.82253e-06	0.873308	0.019407	0.0471579
P08238	HSP90AB1	0.00888893	0.00972326	0.00935774	0.0108836	0.011448	0.00968864	0.00932331	0.0106734	0.000418227	0.000898296	0.87351	0.0776692	0.116887
P02545	LMNA	0.00199253	0.00211694	0.00255328	0.00280221	0.0023991	0.00240436	0.00222092	0.00253522	0.000294479	0.000231233	0.876024	0.219625	0.271595
Q96M27	PRRC1	8.42285e-05	8.80065e-05	7.45319e-05	0.0001047	9.67858e-05	7.87925e-05	8.22556e-05	9.34261e-05	6.95057e-06	1.32765e-05	0.880435	0.26624	0.319908
Q92994	BRF1	0.000621739	0.000518387	0.000378306	0.000608818	0.000707023	0.000408424	0.000506144	0.000574755	0.000122177	0.000152186	0.880626	0.575463	0.621924
P29401	TKT	0.00540599	0.00545379	0.0054968	0.00605223	0.0062581	0.00626322	0.00545219	0.00619118	4.54255e-05	0.000120367	0.880638	0.000573251	0.00809982
O00299	CLIC1	0.00275466	0.0026791	0.00262909	0.00367797	0.00306783	0.00239623	0.00268761	0.00304734	6.3218e-05	0.000641115	0.881954	0.388236	0.440155
P22570	FDXR	1.71966e-05	1.55281e-05	2.13194e-05	1.87399e-05	1.89356e-05	2.35975e-05	1.80147e-05	2.04243e-05	2.98108e-06	2.7498e-06	0.882022	0.361596	0.414261
Q9UBC2	EPS15L1	1.25512e-05	1.16332e-05	1.30371e-05	1.40697e-05	1.43176e-05	1.37419e-05	1.24072e-05	1.40431e-05	7.12962e-07	2.88749e-07	0.88351	0.0211384	0.0497797
P14618	PKM	0.0110399	0.0116015	0.0106038	0.0125496	0.0124744	0.0124759	0.0110818	0.0125	0.000500154	4.29918e-05	0.886542	0.00808291	0.0290909
P62753	RPS6	0.000137242	0.000149921	0.000144525	0.000123492	0.000182317	0.000180675	0.000143896	0.000162161	6.36289e-06	3.34987e-05	0.887365	0.406024	0.457602
O75347	TBCA	0.000173088	0.000187724	0.000159308	0.000231167	0.000188135	0.000165135	0.000173373	0.000194813	1.42104e-05	3.35186e-05	0.889949	0.365409	0.418001
P99999	CYCS	0.000293534	0.00025553	0.000250815	0.000315077	0.000301435	0.00028162	0.000266626	0.000299377	2.34219e-05	1.68234e-05	0.890603	0.120571	0.164866
P52294	KPNA1	6.54304e-06	8.12619e-06	7.94915e-06	7.79153e-06	9.25002e-06	8.31819e-06	7.53946e-06	8.45325e-06	8.67451e-07	7.38564e-07	0.891901	0.237099	0.288988
Q09666	AHNAK	0.00657099	0.00691126	0.00947471	0.00760936	0.00769965	0.0103996	0.00765232	0.00856955	0.00158738	0.00158555	0.892966	0.517964	0.565388
P27824	CANX	0.00276452	0.00298705	0.00245193	0.00269063	0.00300951	0.00345083	0.0027345	0.00305032	0.000268818	0.000381738	0.896462	0.306372	0.360188
P15170	GSPT1	9.98617e-05	0.000118007	0.000111134	0.00012518	0.000118567	0.000123152	0.000109668	0.0001223	9.16117e-06	3.38788e-06	0.89671	0.0886169	0.129779
P62241	RPS8	0.000379648	0.000430901	0.000325922	0.000477193	0.000497468	0.000290113	0.000378824	0.000421591	5.24944e-05	0.000114314	0.898557	0.587592	0.633238
P35268	RPL22	0.000144277	0.000132621	0.000161671	0.000172206	0.000146574	0.000167361	0.00014619	0.000162047	1.46191e-05	1.36172e-05	0.902145	0.241198	0.293515
Q15365	PCBP1	0.000680491	0.000718638	0.000657197	0.000777886	0.000908714	0.000591344	0.000685442	0.000759315	3.10184e-05	0.000159498	0.902712	0.475053	0.524552
P25398	RPS12	0.00103507	0.00125593	0.00110659	0.00102886	0.00120301	0.00153031	0.00113253	0.00125406	0.000112692	0.000254591	0.903091	0.491706	0.540594
Q15582	TGFBI	0.00178491	0.00174455	0.00091152	0.0012919	0.00142266	0.00220192	0.00148033	0.00163883	0.000493014	0.000492018	0.903284	0.713583	0.74789
P62851	RPS25	0.000363275	0.000368547	0.000367793	0.000427017	0.000395149	0.000390578	0.000366538	0.000404248	2.85125e-06	1.98504e-05	0.906716	0.0311706	0.0620971
O43175	PHGDH	0.00109154	0.00097351	0.00100384	0.00108638	0.00110408	0.00119258	0.00102296	0.00112768	6.12931e-05	5.68964e-05	0.90714	0.0959443	0.138124
P24752	ACAT1	1.03422e-05	1.12345e-05	1.68784e-05	1.4975e-05	1.51817e-05	1.21725e-05	1.28183e-05	1.41097e-05	3.54428e-06	1.68084e-06	0.908473	0.599026	0.642837
P31948	STIP1	0.00119774	0.00133442	0.00135329	0.00122765	0.00146232	0.00158655	0.00129515	0.00142551	8.48816e-05	0.000182255	0.908555	0.32428	0.378327
P05388	RPLP0	0.00125617	0.00134765	0.00122318	0.00140549	0.00139034	0.00139742	0.00127567	0.00139775	6.44848e-05	7.58286e-06	0.912657	0.0311776	0.0619493
Q8NI27	THOC2	2.32786e-05	1.935e-05	2.43051e-05	2.65e-05	2.73753e-05	1.94382e-05	2.23112e-05	2.44378e-05	2.61539e-06	4.35186e-06	0.91298	0.50834	0.555679
P60842	EIF4A1	0.00328354	0.00363165	0.00313924	0.00349768	0.00335156	0.00413593	0.00335148	0.00366173	0.00025314	0.000417125	0.915272	0.33257	0.386227
P30046	DDT	8.70111e-05	0.00010027	8.25585e-05	0.000117891	0.000104216	7.22934e-05	8.99464e-05	9.81336e-05	9.21323e-06	2.33996e-05	0.916571	0.602945	0.646133
Q16576	RBBP7	0.000544588	0.000570256	0.00059282	0.000438957	0.000560403	0.000863114	0.000569221	0.000620825	2.41324e-05	0.000218439	0.916879	0.705048	0.739961
Q15907	RAB11B	6.74708e-05	6.59106e-05	7.31844e-05	7.82844e-05	6.5484e-05	8.01507e-05	6.88553e-05	7.46397e-05	3.82947e-06	7.98379e-06	0.922502	0.321091	0.37518
O00560	SDCBP	1.90312e-05	2.14896e-05	1.87699e-05	2.26234e-05	2.23443e-05	1.92623e-05	1.97635e-05	2.141e-05	1.50048e-06	1.86523e-06	0.923099	0.299398	0.354171
Q15185	PTGES3	0.000514208	0.000513454	0.00043774	0.000527079	0.000575333	0.000482589	0.000488468	0.000528334	4.39328e-05	4.63848e-05	0.924544	0.340595	0.393153
P78371	CCT2	0.000702229	0.000769757	0.000738087	0.000824935	0.000811234	0.000751418	0.000736691	0.000795862	3.37855e-05	3.90949e-05	0.925652	0.118331	0.162095
P09104	ENO2	1.11039e-05	8.66695e-06	8.00356e-06	1.07498e-05	9.88937e-06	9.31469e-06	9.25813e-06	9.98463e-06	1.63251e-06	7.22294e-07	0.927238	0.519761	0.566539
P63162	SNRPN	7.74628e-05	8.30613e-05	8.1932e-05	8.61053e-05	0.000139058	3.61867e-05	8.08187e-05	8.71168e-05	2.96064e-06	5.14433e-05	0.927705	0.842689	0.86421
P04075	ALDOA	0.00777651	0.00692281	0.00588562	0.00741068	0.00760219	0.00715236	0.00686165	0.00738841	0.000946927	0.000225742	0.928704	0.401693	0.45339
P56537	EIF6	3.20106e-05	2.86802e-05	2.55666e-05	3.30834e-05	3.13975e-05	2.82238e-05	2.87524e-05	3.09016e-05	3.22261e-06	2.46749e-06	0.930451	0.410964	0.462487
P09543	CNP	6.22509e-06	7.50846e-06	6.96074e-06	8.32024e-06	6.72878e-06	7.16466e-06	6.89809e-06	7.40456e-06	6.4397e-07	8.22405e-07	0.931601	0.448271	0.497137
P46778	RPL21	0.00125136	0.0013503	0.0011882	0.00121685	0.00126555	0.00158332	0.00126329	0.00135524	8.17079e-05	0.000199019	0.932148	0.500205	0.548357
Q9UMS4	PRPF19	1.74385e-06	1.3519e-06	1.3231e-06	4.80026e-07	2.93949e-06	1.29972e-06	1.47295e-06	1.57308e-06	2.35047e-07	1.25231e-06	0.93635	0.898312	0.916326
O60506	SYNCRIP	0.000399103	0.000424067	0.000413264	0.000374028	0.000445891	0.000496938	0.000412145	0.000438952	1.25194e-05	6.17484e-05	0.938928	0.502033	0.549571
O00425	IGF2BP3	7.77417e-05	7.666e-05	7.41478e-05	8.18567e-05	8.99514e-05	7.14469e-05	7.61832e-05	8.1085e-05	1.84383e-06	9.27635e-06	0.939547	0.420097	0.469991
P14314	PRKCSH	0.000878504	0.000909682	0.000907898	0.000905552	0.000927742	0.00102463	0.000898695	0.000952642	1.75083e-05	6.33243e-05	0.943371	0.228036	0.27928
P06733	ENO1	0.0428021	0.040423	0.0362133	0.0516111	0.0411809	0.0337921	0.0398128	0.0421947	0.00333651	0.00895266	0.94355	0.688137	0.725205
P11021	HSPA5	0.0179647	0.0156337	0.011205	0.0170827	0.0150865	0.0152023	0.0149345	0.0157905	0.00343367	0.00112056	0.945787	0.702469	0.73827
Q9BVA1	TUBB2B	0.000280472	0.000272375	0.000269416	0.000280427	0.000262125	0.000326789	0.000274088	0.00028978	5.7233e-06	3.33312e-05	0.945847	0.466621	0.515988
O95573	ACSL3	0.000216752	0.000201361	0.000180707	0.00026096	0.000233794	0.000137914	0.000199607	0.000210889	1.80865e-05	6.46417e-05	0.946502	0.785432	0.813141
Q07020	RPL18	0.000308907	0.000332433	0.000271919	0.000326131	0.000353355	0.000285106	0.00030442	0.000321531	3.05059e-05	3.43566e-05	0.946783	0.55403	0.600462
P09496	CLTA	0.000237204	0.000239015	0.000238459	0.000262212	0.000270269	0.000221746	0.000238226	0.000251409	9.2751e-07	2.60026e-05	0.947565	0.429736	0.480071
Q99623	PHB2	0.000305312	0.000296119	0.000297113	0.000357415	0.000289749	0.000299711	0.000299515	0.000315625	5.04532e-06	3.65321e-05	0.948957	0.491385	0.54102
P82094	TMF1	1.2404e-05	1.17596e-05	1.00514e-05	1.26402e-05	9.20194e-06	1.40624e-05	1.1405e-05	1.19682e-05	1.21571e-06	2.49896e-06	0.952941	0.743274	0.773695
P62854	RPS26	0.000608094	0.000615332	0.000501611	0.000578471	0.000684671	0.000543666	0.000575012	0.000602269	6.36707e-05	7.34528e-05	0.954743	0.652605	0.692542
Q8TCT9	HM13	3.9223e-05	3.58523e-05	3.58894e-05	4.62993e-05	4.50215e-05	2.40227e-05	3.69882e-05	3.84478e-05	1.93544e-06	1.25089e-05	0.962037	0.851436	0.872007
Q92841	DDX17	0.000161896	0.000166576	0.000184428	0.000150788	0.000177025	0.000203738	0.000170967	0.000177183	1.18906e-05	2.64752e-05	0.964914	0.72945	0.760342
P60866	RPS20	0.000953838	0.00116732	0.0010495	0.000980893	0.00110838	0.00115525	0.00105689	0.00108151	0.000106934	9.023e-05	0.977237	0.775748	0.806398
P61970	NUTF2	0.000427214	0.00043789	0.000420741	0.000507439	0.000413485	0.000389972	0.000428615	0.000436966	8.65958e-06	6.2154e-05	0.980889	0.829022	0.852485
Q9UBG0	MRC2	7.05527e-06	4.97299e-06	6.295e-06	5.76646e-06	3.51889e-06	9.37242e-06	6.10776e-06	6.21926e-06	1.05369e-06	2.95292e-06	0.982072	0.953839	0.965224
Q00610	CLTC	0.00208736	0.00210631	0.00185763	0.00212287	0.00208292	0.00192464	0.0020171	0.00204348	0.000138431	0.000104836	0.98709	0.805439	0.829353
Q9ULV4	CORO1C	0.000271248	0.000300519	0.000310413	0.000296773	0.000293315	0.000302602	0.00029406	0.000297563	2.03661e-05	4.69348e-06	0.988227	0.785992	0.812618
P57721	PCBP3	0.000406334	0.000458708	0.000452545	0.00045169	0.000484977	0.00039198	0.000439196	0.000442882	2.86251e-05	4.71197e-05	0.991676	0.913379	0.929211
O14929	HAT1	9.77355e-05	9.71147e-05	8.98713e-05	7.40248e-05	0.000101191	0.000111482	9.49072e-05	9.55657e-05	4.37222e-06	1.93517e-05	0.993109	0.956911	0.967051
P62879	GNB2	0.000278122	0.000267117	0.000253388	0.000308215	0.000239776	0.000253296	0.000266209	0.000267096	1.2392e-05	3.62459e-05	0.996679	0.969927	0.976325
Q14195	DPYSL3	0.00162362	0.00128955	0.00131536	0.00111964	0.0012842	0.0018369	0.00140951	0.00141358	0.000185874	0.000375725	0.997123	0.987398	0.988693
P84022	SMAD3	1.00925e-05	1.10927e-05	8.56811e-06	9.30784e-06	9.45382e-06	1.10711e-05	9.91775e-06	9.94427e-06	1.27131e-06	9.78628e-07	0.997333	0.978533	0.982396
P02751	FN1	0.000532102	0.000405908	0.000707623	0.000461123	0.000496547	0.000686347	0.000548544	0.000548006	0.000151528	0.000121109	1.00098	0.996393	0.996393
P55209	NAP1L1	0.000483632	0.000552294	0.000465556	0.000528771	0.000523113	0.000446319	0.000500494	0.000499401	4.57618e-05	4.60577e-05	1.00219	0.978136	0.983291
P35232	PHB	0.000559027	0.000612819	0.000615517	0.000646371	0.000637841	0.000496432	0.000595788	0.000593548	3.18645e-05	8.42129e-05	1.00377	0.967703	0.975373
P80297	MT1X	7.07956e-05	8.42503e-05	4.28787e-05	6.03082e-05	9.47724e-05	4.18069e-05	6.59749e-05	6.56291e-05	2.11029e-05	2.68807e-05	1.00527	0.986858	0.989452
P49773	HINT1	0.00110057	0.00127211	0.00123375	0.000953086	0.00114991	0.00147737	0.00120214	0.00119346	9.00294e-05	0.000264843	1.00728	0.95968	0.968566
Q92688	ANP32B	0.000520051	0.000472248	0.000569412	0.000442397	0.000492132	0.00061497	0.00052057	0.000516499	4.85845e-05	8.88293e-05	1.00788	0.94782	0.961684
P68036	UBE2L3	1.10834e-05	1.07001e-05	1.16556e-05	1.23484e-05	1.24685e-05	8.33322e-06	1.11464e-05	1.10501e-05	4.80876e-07	2.35362e-06	1.00872	0.947974	0.960563
P46779	RPL28	0.000327086	0.000351658	0.000367182	0.000397916	0.000330991	0.000305349	0.000348642	0.000344752	2.02176e-05	4.77935e-05	1.01128	0.902956	0.919833
P62979	RPS27A	0.00119896	0.00122455	0.00130324	0.00115969	0.00128231	0.00124193	0.00124225	0.00122798	5.43456e-05	6.24903e-05	1.01162	0.780156	0.808776
P50990	CCT8	0.000622353	0.000710363	0.000632758	0.000764191	0.000460243	0.00071001	0.000655158	0.000644815	4.8091e-05	0.000162123	1.01604	0.920731	0.935443
P84103	SRSF3	0.000131403	0.000146874	0.00016121	0.000128522	0.000165117	0.000137828	0.000146496	0.000143822	1.49072e-05	1.90198e-05	1.01859	0.857374	0.876912
P07195	LDHB	0.00333351	0.00351148	0.00337211	0.00294509	0.00343118	0.00364729	0.0034057	0.00334119	9.36163e-05	0.000359642	1.01931	0.778645	0.808307
P35606	COPB2	0.000302592	0.000306908	0.000291899	0.000328401	0.000325637	0.000229003	0.000300467	0.000294347	7.72675e-06	5.66063e-05	1.02079	0.861847	0.880307
Q14697	GANAB	0.000609029	0.000487511	0.000479976	0.000557046	0.00050438	0.000475526	0.000525505	0.000512317	7.24314e-05	4.13355e-05	1.02574	0.797726	0.823633
Q9Y3F4	STRAP	0.000119813	0.000115572	0.000157707	0.000118427	0.000129338	0.000134023	0.000131031	0.000127263	2.31998e-05	8.00253e-06	1.02961	0.803417	0.828389
Q9Y265	RUVBL1	0.000389653	0.000387293	0.000436361	0.000344919	0.000382104	0.000446464	0.000404436	0.000391162	2.76731e-05	5.1375e-05	1.03393	0.713695	0.746981
P04406	GAPDH	0.0466021	0.0467669	0.0412698	0.0467758	0.0442566	0.039034	0.0448796	0.0433555	0.00312723	0.0039488	1.03515	0.62792	0.668204
Q9UKV3	ACIN1	5.28207e-05	5.07822e-05	6.00467e-05	6.34156e-05	5.86549e-05	3.5673e-05	5.45499e-05	5.25812e-05	4.86827e-06	1.48351e-05	1.03744	0.837813	0.860365
P26599	PTBP1	0.000984846	0.00102248	0.00111363	0.000949433	0.00106224	0.000974403	0.00104032	0.00099536	6.62184e-05	5.92534e-05	1.04517	0.43033	0.480031
P47914	RPL29	0.00189323	0.00220089	0.00206579	0.00177599	0.00240936	0.00170639	0.00205331	0.00196392	0.000154209	0.000387336	1.04552	0.729189	0.76111
P08670	VIM	0.00583055	0.00563502	0.00542026	0.00479284	0.00506217	0.00624255	0.00562861	0.00536585	0.000205219	0.00077109	1.04897	0.598946	0.643657
P07437	TUBB	0.0098141	0.00932303	0.00954051	0.00992823	0.00997541	0.00723303	0.00955922	0.00904556	0.000246067	0.00156987	1.05679	0.605426	0.647882
P20290	BTF3	0.000284502	0.000320598	0.000272659	0.000231571	0.000319315	0.000279566	0.000292586	0.000276818	2.49709e-05	4.39367e-05	1.05696	0.617581	0.659041
P14866	HNRNPL	0.00107186	0.00106114	0.00110204	0.000987749	0.0010089	0.00105666	0.00107834	0.00101777	2.12066e-05	3.53007e-05	1.05952	0.0634577	0.099626
Q13765	NACA	0.000590534	0.000709873	0.000633077	0.000549441	0.000687608	0.000583945	0.000644495	0.000606998	6.04835e-05	7.19107e-05	1.06177	0.527474	0.574126
P31942	HNRNPH3	8.729e-05	9.06856e-05	8.42634e-05	8.68485e-05	6.56894e-05	9.43701e-05	8.7413e-05	8.23027e-05	3.21287e-06	1.48709e-05	1.06209	0.591921	0.637004
P48643	CCT5	0.00075288	0.000898254	0.000787103	0.000711904	0.000694647	0.00088617	0.000812746	0.00076424	7.60035e-05	0.000105946	1.06347	0.554447	0.600061
P42025	ACTR1B	4.81987e-05	4.01654e-05	4.64655e-05	4.50822e-05	3.84797e-05	4.31508e-05	4.49432e-05	4.22376e-05	4.22747e-06	3.39468e-06	1.06406	0.436151	0.485815
Q02952	AKAP12	9.64979e-05	8.93476e-05	0.000119063	8.00735e-05	8.00115e-05	0.00012373	0.000101636	9.46048e-05	1.551e-05	2.52227e-05	1.07432	0.701929	0.738719
P35579	MYH9	0.016114	0.0180465	0.0186717	0.0130046	0.0148111	0.021342	0.0176107	0.0163859	0.00133341	0.00438615	1.07475	0.667591	0.706479
Q03252	LMNB2	0.000228395	0.000222658	0.000321444	0.000171776	0.000251343	0.000295404	0.000257499	0.000239508	5.54523e-05	6.2658e-05	1.07512	0.728469	0.7614
Q07021	C1QBP	0.000108894	0.000129826	0.000138877	0.000111563	0.000117614	0.000120972	0.000125866	0.000116716	1.53787e-05	4.76819e-06	1.07839	0.380729	0.43293
P31946	YWHAB	0.000107715	0.000104969	0.000114943	0.000104581	9.797e-05	0.000100197	0.000109209	0.000100916	5.15233e-06	3.36383e-06	1.08218	0.0798669	0.119722
P27797	CALR	0.00620517	0.00530168	0.00538523	0.0054981	0.00505933	0.00501601	0.00563069	0.00519115	0.000499265	0.000266714	1.08467	0.249824	0.302564
Q96KP4	CNDP2	9.40733e-05	9.23504e-05	9.64329e-05	0.000101483	8.84652e-05	7.01914e-05	9.42855e-05	8.67132e-05	2.04951e-06	1.57191e-05	1.08733	0.454527	0.503345
P62937	PPIA	0.00894461	0.00862086	0.00941893	0.00798984	0.00898026	0.00779258	0.0089948	0.00825423	0.000401395	0.000636455	1.08972	0.163453	0.212099
Q16181	SEPT7	0.000729069	0.000698168	0.000726648	0.000685441	0.000707935	0.000576838	0.000717962	0.000656738	1.71845e-05	7.01037e-05	1.09322	0.21572	0.268069
P21333	FLNA	0.0118626	0.0132892	0.0138819	0.0102274	0.0121524	0.0132158	0.0130112	0.0118652	0.00103792	0.00151476	1.09658	0.340533	0.393677
P38159	RBMX	0.000251007	0.000248879	0.000256808	0.000256436	0.000213336	0.000217232	0.000252231	0.000229001	4.10409e-06	2.38387e-05	1.10144	0.171571	0.220386
P61088	UBE2N	0.000358246	0.00034703	0.000420733	0.000318485	0.000345421	0.000357976	0.000375336	0.000340627	3.97124e-05	2.01776e-05	1.1019	0.248465	0.301397
Q15417	CNN3	0.000414377	0.000406368	0.000445418	0.000307226	0.000306093	0.000535235	0.000422054	0.000382852	2.06263e-05	0.000131969	1.1024	0.637961	0.677944
Q07955	SRSF1	0.000260258	0.000267615	0.000293618	0.000277062	0.000226794	0.00024105	0.00027383	0.000248302	1.75268e-05	2.59067e-05	1.10281	0.230362	0.281676
P07305	H1F0	0.000594216	0.000434073	0.000564488	0.000566092	0.000560199	0.00031508	0.000530925	0.000480457	8.51837e-05	0.000143251	1.10504	0.627659	0.66886
P23284	PPIB	0.00246882	0.00222959	0.00200537	0.00218686	0.00214649	0.00171188	0.0022346	0.00201508	0.000231768	0.00026335	1.10894	0.339405	0.392968
Q9UI09	NDUFA12	3.68793e-05	2.93112e-05	4.35125e-05	3.17143e-05	2.91697e-05	3.79567e-05	3.65676e-05	3.29469e-05	7.10578e-06	4.52133e-06	1.1099	0.497873	0.546586
Q16891	IMMT	0.000185065	0.000178917	0.000183676	0.000185483	0.000163745	0.000142213	0.000182553	0.000163814	3.22402e-06	2.16354e-05	1.11439	0.212024	0.264337
P31947	SFN	0.000956776	0.000845638	0.000918804	0.00100221	0.00103759	0.0004019	0.000907073	0.000813898	5.64904e-05	0.00035724	1.11448	0.678539	0.717071
Q5VYK3	ECM29	0.00197636	0.00182093	0.00169838	0.00154474	0.00149154	0.00189075	0.00183189	0.00164234	0.000139316	0.000216764	1.11541	0.271618	0.325345
P63279	UBE2I	0.000166504	0.000131583	0.000152062	7.49974e-05	0.000149327	0.000179231	0.00015005	0.000134518	1.75476e-05	5.36714e-05	1.11546	0.658644	0.697979
Q8IYT4	KATNAL2	0.000511627	0.000461177	0.000415022	0.000441375	0.000465624	0.000337118	0.000462608	0.000414706	4.83183e-05	6.82779e-05	1.11551	0.377381	0.429764
P49411	TUFM	0.000501552	0.00049456	0.000513736	0.000489934	0.000478464	0.000383031	0.000503283	0.000450476	9.7041e-06	5.86901e-05	1.11722	0.19898	0.249297
P26368	U2AF2	0.000356085	0.000310633	0.00035555	0.000322405	0.000349086	0.000242478	0.000340756	0.000304656	2.60882e-05	5.5476e-05	1.11849	0.365427	0.417397
P13797	PLS3	0.000245214	0.000284684	0.000251536	0.000225291	0.000232294	0.000241055	0.000260478	0.00023288	2.12e-05	7.89815e-06	1.11851	0.102159	0.144347
P04350	TUBB4A	0.0186765	0.0179317	0.0187175	0.0174262	0.018193	0.0137967	0.0184419	0.016472	0.000442319	0.00234836	1.11959	0.226525	0.277875
O43707	ACTN4	0.0031728	0.00334745	0.00413602	0.00322242	0.00322285	0.00305947	0.00355209	0.00316825	0.000513179	9.42067e-05	1.12115	0.271578	0.325808
P39023	RPL3	0.000253788	0.000278502	0.000240026	0.000256664	0.000239033	0.00018993	0.000257439	0.000228542	1.94964e-05	3.45817e-05	1.12644	0.275931	0.329476
Q14764	MVP	0.000231829	0.000190878	0.000272637	0.000159205	0.000183603	0.000271785	0.000231782	0.000204864	4.08795e-05	5.9225e-05	1.13139	0.552388	0.599533
P12004	PCNA	0.00401117	0.00392318	0.00453798	0.0030747	0.00400879	0.00393457	0.00415744	0.00367269	0.00033248	0.000519195	1.13199	0.244895	0.29754
P13639	EEF2	0.0050734	0.00573318	0.00550309	0.00425886	0.00497575	0.00516272	0.00543656	0.00479911	0.000334887	0.000477116	1.13283	0.13113	0.176148
Q13576	IQGAP2	0.000217503	0.000222891	0.000229201	0.000183773	0.000187108	0.000220025	0.000223198	0.000196968	5.85499e-06	2.00368e-05	1.13317	0.0951265	0.137205
P07355	ANXA2	0.0231293	0.0211113	0.0245125	0.0186066	0.0210898	0.0207797	0.0229177	0.0201587	0.00171046	0.00135305	1.13686	0.0935735	0.135993
Q12905	ILF2	0.000587283	0.000555103	0.000550192	0.000524181	0.0005294	0.000431227	0.000564192	0.000494936	2.0147e-05	5.52348e-05	1.13993	0.110912	0.153585
P62273	RPS29	0.000208443	0.000233897	0.000189565	0.000200143	0.000223201	0.000130362	0.000210635	0.000184568	2.22473e-05	4.83394e-05	1.14123	0.443979	0.493095
P30048	PRDX3	0.000767495	0.000716444	0.000780471	0.000672064	0.000622178	0.000675008	0.000754803	0.000656417	3.38477e-05	2.9688e-05	1.14988	0.019352	0.0474778
P30040	ERP29	0.00089579	0.000912888	0.000916599	0.000856933	0.000793693	0.000717541	0.000908426	0.000789389	1.10987e-05	6.97957e-05	1.1508	0.0433577	0.0757023
P60660	MYL6	0.00166079	0.00179043	0.00180399	0.00131238	0.0014681	0.0017515	0.00175174	0.00151066	7.90514e-05	0.000222631	1.15958	0.151892	0.19913
P20671	HIST1H2AD	0.000209525	0.000189862	0.000239683	0.000182341	0.000229036	0.000137086	0.000213023	0.000182821	2.5094e-05	4.59766e-05	1.1652	0.374451	0.427065
P13804	ETFA	8.76109e-05	8.03678e-05	0.00010054	7.9676e-05	6.94327e-05	8.11418e-05	8.95061e-05	7.67501e-05	1.02185e-05	6.37936e-06	1.1662	0.140561	0.18555
P00492	HPRT1	0.00028624	0.000312	0.00025821	0.000264616	0.000232253	0.000237059	0.000285483	0.000244643	2.6903e-05	1.74633e-05	1.16694	0.0920884	0.134347
P46821	MAP1B	0.000183352	0.000186132	0.000166315	0.000153581	0.000136063	0.000167393	0.0001786	0.000152346	1.07292e-05	1.57015e-05	1.17233	0.0750707	0.113424
Q8TBC4	UBA3	4.65163e-06	4.3121e-06	4.55264e-06	5.20183e-06	3.64076e-06	2.57585e-06	4.50546e-06	3.80615e-06	1.74615e-07	1.32078e-06	1.18373	0.414695	0.465998
P16402	HIST1H1D	0.00123351	0.00128684	0.00173196	0.000898198	0.00120167	0.00148581	0.00141744	0.00119523	0.000273688	0.000293858	1.18591	0.392119	0.443898
Q96PU4	UHRF2	8.21901e-05	0.00011588	0.000102824	6.93711e-05	0.000105382	7.82598e-05	0.000100298	8.43375e-05	1.69863e-05	1.87588e-05	1.18924	0.336053	0.389678
P07910	HNRNPC	0.00293724	0.00281429	0.00303621	0.0022751	0.00265544	0.00245745	0.00292924	0.00246266	0.000111173	0.000190226	1.18946	0.0214309	0.0500055
P62805	HIST1H4A	0.00896291	0.00759448	0.00815542	0.00677446	0.00782067	0.00616262	0.0082376	0.00691925	0.000687908	0.00083845	1.19053	0.103016	0.145288
P0CW22	RPS17L	0.00074311	0.000944701	0.000860354	0.000710989	0.000909299	0.000514001	0.000849388	0.00071143	0.000101242	0.000197649	1.19392	0.342491	0.394744
P50395	GDI2	4.50329e-05	4.68319e-05	5.02183e-05	4.08914e-05	4.41217e-05	3.38326e-05	4.7361e-05	3.96152e-05	2.63288e-06	5.26191e-06	1.19553	0.0847726	0.125595
Q9HD42	CHMP1A	8.86808e-05	8.1861e-05	8.90498e-05	7.2698e-05	8.27743e-05	6.12318e-05	8.65305e-05	7.22347e-05	4.04812e-06	1.07788e-05	1.19791	0.0979215	0.139652
P29966	MARCKS	0.000142444	0.00015338	0.000118935	0.000101518	0.000144688	9.82136e-05	0.000138253	0.000114806	1.76006e-05	2.59307e-05	1.20423	0.264757	0.319131
P46782	RPS5	0.000237306	0.000273973	0.00023295	0.000202342	0.000245308	0.000167753	0.000248076	0.000205134	2.25326e-05	3.8853e-05	1.20934	0.173059	0.221923
P61158	ACTR3	0.000277375	0.000283681	0.000267487	0.000225475	0.000269442	0.000188068	0.000276181	0.000227662	8.16248e-06	4.07313e-05	1.21312	0.11311	0.156064
P61978	HNRNPK	0.00316609	0.00308697	0.00329761	0.00269197	0.00282342	0.00235269	0.00318356	0.00262269	0.000106401	0.000242889	1.21385	0.0215145	0.0498954
P54709	ATP1B3	0.000199928	0.000235819	0.000233093	0.000143614	0.000198654	0.00020841	0.000222947	0.00018356	1.99813e-05	3.49359e-05	1.21457	0.165306	0.214141
P31943	HNRNPH1	0.00114845	0.0011952	0.00111846	0.00100472	0.00100792	0.000831842	0.00115404	0.00094816	3.86733e-05	0.000100747	1.21713	0.0298109	0.0613091
P06748	NPM1	0.00628105	0.00744724	0.00731185	0.0048644	0.00612378	0.00627936	0.00701338	0.00575585	0.000637818	0.000775924	1.21848	0.0959691	0.137899
Q99536	VAT1	0.000228475	0.000257554	0.000236193	0.000219246	0.000232553	0.000140301	0.000240741	0.000197367	1.50635e-05	4.98662e-05	1.21976	0.222709	0.274518
P55072	VCP	0.00398512	0.00417798	0.0038492	0.00372539	0.0034535	0.00266443	0.0040041	0.00328111	0.000165208	0.000551089	1.22035	0.0951013	0.137429
Q71DI3	HIST2H3A	0.00403546	0.00344204	0.0035993	0.00307747	0.00335737	0.00262571	0.00369227	0.00302018	0.000307442	0.00036918	1.22253	0.0725287	0.110238
Q9Y262	EIF3L	0.000134676	0.000155372	0.000151341	0.000132773	0.000121953	0.000101836	0.00014713	0.000118854	1.09722e-05	1.56993e-05	1.2379	0.0628406	0.0990649
P24534	EEF1B2	0.00228813	0.00284007	0.00256664	0.00180656	0.00213216	0.00224843	0.00256495	0.00206238	0.000275975	0.000229051	1.24368	0.0722077	0.110189
P43243	MATR3	0.000407171	0.0004119	0.00041467	0.000315931	0.000409479	0.000265374	0.000411247	0.000330261	3.79197e-06	7.31134e-05	1.24522	0.127864	0.173286
P63241	EIF5A	0.00433176	0.00446877	0.00382931	0.0035089	0.00379113	0.00283608	0.00420995	0.0033787	0.000336687	0.000490658	1.24603	0.0728028	0.110215
P07900	HSP90AA1	0.016114	0.0182977	0.0185072	0.0135773	0.01596	0.0128896	0.0176396	0.0141423	0.00132539	0.0016113	1.2473	0.0439677	0.0757277
P10606	COX5B	0.000198904	0.000189255	0.000183737	0.00019519	0.000186948	7.58915e-05	0.000190632	0.000152676	7.67693e-06	6.66252e-05	1.2486	0.382467	0.434259
P15559	NQO1	0.000458225	0.000227052	0.000470231	0.000252221	0.000312993	0.000359655	0.000385169	0.00030829	0.000137065	5.38714e-05	1.24937	0.417035	0.467251
Q8NEV1	CSNK2A3	0.000109303	0.000111163	9.8385e-05	7.30322e-05	9.59188e-05	8.54066e-05	0.000106284	8.47859e-05	6.90326e-06	1.14559e-05	1.25355	0.0496198	0.0823042
P09211	GSTP1	0.00331018	0.00332472	0.00341033	0.00259568	0.00289116	0.0025022	0.00334841	0.00266301	5.41168e-05	0.000203031	1.25738	0.0048344	0.0219562
P27694	RPA1	0.000178434	0.000165598	0.000175932	0.000129699	0.000141972	0.000141247	0.000173321	0.000137639	6.80497e-06	6.88597e-06	1.25924	0.00308974	0.0170831
P31689	DNAJA1	0.000177984	0.00022805	0.000245548	0.000137346	0.000194981	0.000184338	0.000217194	0.000172222	3.50658e-05	3.06687e-05	1.26113	0.169826	0.218511
P18621	RPL17	0.000327623	0.000367688	0.000295672	0.000278369	0.000324316	0.000179133	0.000330328	0.000260606	3.60841e-05	7.42037e-05	1.26754	0.217153	0.269411
Q9Y3U8	RPL36	0.000174375	0.000214444	0.00018799	0.000145142	0.000174827	0.000134471	0.00019227	0.00015148	2.03742e-05	2.09112e-05	1.26928	0.072772	0.110388
Q9UJU6	DBNL	0.000103275	9.39515e-05	0.000100113	7.85437e-05	9.30549e-05	6.21877e-05	9.91133e-05	7.79288e-05	4.74159e-06	1.54428e-05	1.27184	0.0855971	0.126326
P19022	CDH2	7.40073e-06	7.95426e-06	6.94074e-06	5.52255e-06	6.77768e-06	5.22217e-06	7.43191e-06	5.8408e-06	5.07477e-07	8.25141e-07	1.27241	0.0466353	0.0788974
Q7Z406	MYH14	0.000224143	0.000217999	0.000253232	0.000175463	0.000184458	0.000186132	0.000231792	0.000182018	1.88206e-05	5.73806e-06	1.27346	0.0118605	0.0349404
P15311	EZR	1.62203e-05	1.69648e-05	1.64761e-05	1.49765e-05	1.54652e-05	8.44384e-06	1.65537e-05	1.29619e-05	3.78236e-07	3.92033e-06	1.27711	0.189348	0.239193
Q16401	PSMD5	2.01674e-05	1.89605e-05	2.2038e-05	1.21454e-05	1.59024e-05	1.97388e-05	2.03886e-05	1.59289e-05	1.55062e-06	3.79675e-06	1.27998	0.132745	0.178004
P68363	TUBA1B	0.0347321	0.0316516	0.0341123	0.0269229	0.028392	0.0229167	0.0334987	0.0260772	0.00162935	0.00283395	1.2846	0.0170707	0.043855
P23528	CFL1	0.0137587	0.0130679	0.0131032	0.0110457	0.0116444	0.00837882	0.01331	0.0103563	0.000389034	0.00173851	1.2852	0.0453919	0.0778293
P07108	DBI	0.0012053	0.00128289	0.00132673	0.00108868	0.00093179	0.000926588	0.00127164	0.000982354	6.14906e-05	9.21214e-05	1.29448	0.0106268	0.0328269
Q96Q05	TRAPPC9	0.00307749	0.00361477	0.00452468	0.00325868	0.0031504	0.00221211	0.00373898	0.00287373	0.000731547	0.000575534	1.30109	0.182669	0.232295
O00429	DNM1L	6.59269e-05	6.60668e-05	8.51576e-05	4.40268e-05	4.42983e-05	7.82912e-05	7.23838e-05	5.55388e-05	1.10627e-05	1.97047e-05	1.3033	0.266226	0.320395
Q9BYG3	NIFK	8.50926e-06	1.211e-05	1.03455e-05	6.66028e-06	8.30784e-06	8.78301e-06	1.03216e-05	7.91704e-06	1.80051e-06	1.11402e-06	1.30372	0.120575	0.164577
Q02809	PLOD1	0.000319504	0.000281459	0.000208715	0.000235272	0.000220328	0.000164059	0.000269893	0.000206553	5.62929e-05	3.75515e-05	1.30665	0.180281	0.229641
Q04837	SSBP1	0.000115919	0.000111126	0.000122587	8.42743e-05	9.82958e-05	8.47446e-05	0.000116544	8.91049e-05	5.75612e-06	7.96302e-06	1.30794	0.00841866	0.0291975
P37198	NUP62	2.0144e-05	1.8387e-05	2.03621e-05	1.91199e-05	1.57002e-05	1.00991e-05	1.96311e-05	1.49731e-05	1.08285e-06	4.55417e-06	1.31109	0.159898	0.208194
P68371	TUBB4B	0.00136813	0.00129524	0.00142391	0.00109826	0.00112689	0.000891065	0.00136243	0.00103874	6.45214e-05	0.000128688	1.31162	0.0176227	0.0446714
Q00169	PITPNA	2.86243e-05	2.7818e-05	2.88625e-05	1.95953e-05	2.10168e-05	2.40949e-05	2.84349e-05	2.1569e-05	5.47413e-07	2.3001e-06	1.31832	0.00733466	0.0279817
P09382	LGALS1	0.0131531	0.011917	0.0131663	0.0103697	0.0106528	0.00790101	0.0127455	0.00964115	0.000717496	0.00151364	1.32199	0.0325909	0.0635981
Q5VTE0	EEF1A1P5	0.0143156	0.0153838	0.0141761	0.0105724	0.0110004	0.0115849	0.0146252	0.0110526	0.00066069	0.000508242	1.32324	0.00175762	0.0128948
P17174	GOT1	4.50475e-05	5.12416e-05	4.44007e-05	4.32108e-05	3.49616e-05	2.69169e-05	4.68966e-05	3.50298e-05	3.77677e-06	8.14713e-06	1.33876	0.0839621	0.124636
P62906	RPL10A	0.00221723	0.00234608	0.00195551	0.00156948	0.00183893	0.00145529	0.00217294	0.00162123	0.000199012	0.000196988	1.3403	0.0269639	0.0574677
Q13162	PRDX4	0.000113058	0.000104097	0.000106472	8.43267e-05	8.13666e-05	7.54692e-05	0.000107875	8.03875e-05	4.64237e-06	4.50916e-06	1.34194	0.00181864	0.0130907
P41252	IARS	1.32515e-05	1.26414e-05	1.14019e-05	1.04012e-05	7.3595e-06	9.88699e-06	1.24316e-05	9.21589e-06	9.42477e-07	1.6281e-06	1.34893	0.0415251	0.0740273
P05387	RPLP2	0.0016676	0.00166796	0.00180804	0.0012802	0.00140009	0.00111048	0.00171453	0.00126359	8.09802e-05	0.000145517	1.35688	0.00937692	0.0303161
Q13573	SNW1	2.74091e-05	2.8338e-05	2.95193e-05	2.20922e-05	2.41588e-05	1.60864e-05	2.84221e-05	2.07792e-05	1.05762e-06	4.19333e-06	1.36782	0.03762	0.0700099
Q14315	FLNC	0.00171476	0.00195682	0.00198438	0.00128469	0.00133195	0.00151582	0.00188532	0.00137749	0.000148352	0.000122106	1.36866	0.0102003	0.0324286
P60709	ACTB	0.0744401	0.0737337	0.0756352	0.0594959	0.0599026	0.0435964	0.074603	0.0543316	0.000961158	0.00929921	1.3731	0.0198488	0.0477748
P07737	PFN1	0.010108	0.00964852	0.00992949	0.00793928	0.0069085	0.00677135	0.00989534	0.00720638	0.000231639	0.00063841	1.37314	0.00236706	0.0154365
P07339	CTSD	0.000591135	0.000594383	0.00065674	0.000560856	0.000182935	0.000594671	0.000614086	0.000446154	3.69754e-05	0.000228581	1.3764	0.27742	0.330737
Q8NBS9	TXNDC5	0.000603861	0.000625131	0.000611868	0.000522348	0.000480001	0.000320229	0.00061362	0.000440859	1.07424e-05	0.000106593	1.39187	0.0491574	0.0818933
P11279	LAMP1	9.91107e-05	0.000102607	0.00010356	8.81753e-05	5.45624e-05	7.46037e-05	0.000101759	7.24471e-05	2.34272e-06	1.69099e-05	1.4046	0.0409823	0.0734026
P11142	HSPA8	0.0215273	0.0254807	0.0242029	0.0170116	0.0184459	0.0152254	0.023737	0.0168943	0.00201746	0.00161347	1.40503	0.0101233	0.032454
P84090	ERH	0.00050753	0.000480795	0.000565799	0.00037549	0.000422829	0.000306826	0.000518041	0.000368381	4.3466e-05	5.83275e-05	1.40626	0.0235114	0.0523009
P04179	SOD2	0.00377251	0.00272771	0.000497407	0.00229048	0.00146736	0.00121061	0.00233254	0.00165615	0.00167293	0.000564146	1.40841	0.543249	0.590455
P52292	KPNA2	1.71176e-05	2.17229e-05	1.77872e-05	1.04715e-05	1.61859e-05	1.3058e-05	1.88759e-05	1.32385e-05	2.48818e-06	2.86146e-06	1.42583	0.0616528	0.0980023
Q71UM5	RPS27L	0.000140854	0.000159597	0.000140441	0.000159207	0	0.000148291	0.000146964	0.000102499	1.09425e-05	8.89346e-05	1.4338	0.438529	0.487752
Q9Y4Y9	LSM5	0.000113299	0.00011424	0.000133845	9.82622e-05	8.67493e-05	6.59487e-05	0.000120462	8.36534e-05	1.16003e-05	1.63777e-05	1.44001	0.0336447	0.0648255
P62277	RPS13	0.000865231	0.000966936	0.000765871	0.000496638	0.000671893	0.000619972	0.000866013	0.000596168	0.000100534	9.00199e-05	1.45263	0.0257362	0.0559451
P05386	RPLP1	0.000655905	0.000728532	0.000687743	0.000572686	0.000448596	0.000401009	0.000690726	0.000474097	3.64053e-05	8.86335e-05	1.45693	0.017308	0.0443154
P12955	PEPD	4.27253e-05	3.79179e-05	6.04611e-05	4.27085e-05	3.57785e-05	1.76396e-05	4.70348e-05	3.20422e-05	1.18734e-05	1.29453e-05	1.4679	0.2134	0.265618
P49591	SARS	0.0001181	0.000152599	0.000121623	8.76316e-05	8.15992e-05	9.7719e-05	0.000130774	8.89833e-05	1.89827e-05	8.14446e-06	1.46964	0.0248018	0.0545354
Q9P2E9	RRBP1	0.00134451	0.00157707	0.00139869	0.000864749	0.00087187	0.00120016	0.00144009	0.000978927	0.000121681	0.000191628	1.47109	0.0244766	0.0539759
Q13740	ALCAM	2.96084e-05	3.02823e-05	3.48497e-05	2.70885e-05	1.95803e-05	1.76377e-05	3.15801e-05	2.14355e-05	2.85152e-06	4.99108e-06	1.47326	0.0377774	0.0701318
Q13283	G3BP1	0.00041805	0.000518125	0.000466498	0.00034707	0.000352739	0.000246594	0.000467558	0.000315468	5.00459e-05	5.97135e-05	1.48211	0.0277578	0.0580252
P51572	BCAP31	0.000148773	0.000145919	0.00017374	0.000104042	9.1703e-05	0.000119871	0.000156144	0.000105205	1.53051e-05	1.41199e-05	1.48418	0.0132956	0.0372962
P07858	CTSB	0.00012904	0.000108799	0.000150778	9.6087e-05	7.73292e-05	8.77293e-05	0.000129539	8.70485e-05	2.0994e-05	9.39743e-06	1.48813	0.0329118	0.0637353
P60174	TPI1	0.0181365	0.015984	0.0144843	0.0123039	0.0117537	0.00858301	0.0162016	0.0108802	0.00183581	0.00200836	1.48909	0.027597	0.0581672
P16949	STMN1	0.00212176	0.00179221	0.0026179	0.0010095	0.00121502	0.00215205	0.00217729	0.00145886	0.000415638	0.00060905	1.49246	0.166763	0.215296
P12956	XRCC6	0.00218026	0.00222537	0.00232036	0.00148839	0.00166354	0.001353	0.002242	0.00150164	7.15173e-05	0.000155693	1.49303	0.00170416	0.012874
P68133	ACTA1	0.00658614	0.00599885	0.00866226	0.00405934	0.00491939	0.00520082	0.00708242	0.00472652	0.00139934	0.000594683	1.49844	0.0550138	0.0893096
P21266	GSTM3	0.000179834	0.000164361	0.000167002	0.000115941	0.000136071	8.51498e-05	0.000170399	0.000112387	8.27679e-06	2.5646e-05	1.51618	0.0203223	0.0483051
P19367	HK1	0.000158624	0.000164293	0.000147518	0.000115229	0.000123029	6.9382e-05	0.000156812	0.000102547	8.53349e-06	2.89853e-05	1.52917	0.0358496	0.067706
P42126	ECI1	0.000142629	0.000136382	0.000169099	0.000114017	8.04898e-05	9.6901e-05	0.00014937	9.71361e-05	1.73689e-05	1.6765e-05	1.53774	0.0199856	0.047953
P35221	CTNNA1	8.0654e-05	7.35574e-05	8.0925e-05	3.17627e-05	4.64268e-05	7.43773e-05	7.83788e-05	5.08556e-05	4.17764e-06	2.16498e-05	1.5412	0.0966657	0.138639
P18124	RPL7	0.00068995	0.000762234	0.000636229	0.000422347	0.000480868	0.000445242	0.000696138	0.000449486	6.323e-05	2.94904e-05	1.54874	0.00360323	0.0184515
P18669	PGAM1	0.00421459	0.003818	0.00325415	0.00253746	0.00254538	0.0021392	0.00376225	0.00240735	0.000482643	0.000232257	1.56282	0.0118621	0.0348106
Q9NP79	VTA1	0.000158233	0.000158181	0.000180408	0.00012882	0.000102599	8.6138e-05	0.000165607	0.000105852	1.28178e-05	2.15263e-05	1.56451	0.0144811	0.0396025
Q9Y696	CLIC4	0.000124425	0.000103596	0.000151865	7.20002e-05	9.21361e-05	7.83559e-05	0.000126629	8.08307e-05	2.42097e-05	1.02935e-05	1.56659	0.0393443	0.0716461
P51149	RAB7A	0.000715398	0.000793843	0.000804783	0.000506492	0.000544388	0.000424621	0.000771341	0.000491833	4.87563e-05	6.1214e-05	1.5683	0.00347012	0.0181349
P14406	COX7A2	0.000251806	0.000221881	0.000244862	0.000158112	0.000162455	0.000136517	0.000239516	0.000152361	1.56623e-05	1.3892e-05	1.57203	0.0019613	0.0134817
P11388	TOP2A	5.6363e-05	5.22806e-05	5.60213e-05	2.87196e-05	3.73695e-05	3.81222e-05	5.48883e-05	3.47371e-05	2.26479e-06	5.22489e-06	1.58011	0.00359062	0.0185111
Q8TAQ2	SMARCC2	0.000161667	0.000155219	0.000171086	0.00010272	0.000110801	9.33942e-05	0.000162657	0.000102305	7.97967e-06	8.71097e-06	1.58992	0.000900604	0.00981658
P18859	ATP5J	0.000294287	0.000310393	0.000305202	0.000164959	0.0001697	0.000230861	0.000303294	0.000188507	8.22062e-06	3.67562e-05	1.60893	0.00617568	0.0256089
P14927	UQCRB	9.39143e-05	0.000101112	7.32704e-05	5.55747e-05	6.98394e-05	4.05599e-05	8.94324e-05	5.53247e-05	1.44519e-05	1.46413e-05	1.6165	0.0453948	0.0776597
Q9NZM1	MYOF	0.000118607	0.000139506	0.000132165	0.000105972	6.10094e-05	7.37591e-05	0.000130093	8.02468e-05	1.06024e-05	2.31728e-05	1.62116	0.0275821	0.0584587
Q9UBI6	GNG12	0.000234302	0.000232852	0.000242856	0.000135975	0.000157498	0.000141769	0.00023667	0.000145081	5.40614e-06	1.11375e-05	1.6313	0.0002138	0.00604182
P62841	RPS15	0.000197724	0.000291139	0.000269249	9.03051e-05	0.000161764	0.000211379	0.000252704	0.000154483	4.88557e-05	6.08644e-05	1.63581	0.09477	0.137471
Q99878	HIST1H2AJ	0.00836453	0.00802029	0.00793505	0.00523747	0.00581022	0.00377512	0.00810662	0.00494094	0.00022738	0.00104946	1.64071	0.00695229	0.0273433
Q09028	RBBP4	3.53734e-05	3.80176e-05	3.8445e-05	2.34659e-05	3.24203e-05	1.18767e-05	3.72787e-05	2.25876e-05	1.66376e-06	1.02999e-05	1.6504	0.0712957	0.109234
O15392	BIRC5	8.91626e-06	1.15222e-05	1.25185e-05	4.51047e-06	7.69232e-06	7.56119e-06	1.09857e-05	6.58799e-06	1.8601e-06	1.80038e-06	1.66753	0.0422879	0.0748624
Q3ZCM7	TUBB8	4.9926e-05	4.21807e-05	4.38808e-05	2.69244e-05	2.51421e-05	2.75494e-05	4.53292e-05	2.65387e-05	4.07071e-06	1.24917e-06	1.70804	0.001574	0.01251
Q99729	HNRNPAB	0.000625969	0.000681477	0.000707213	0.000354645	0.000412586	0.000409381	0.000671553	0.000392204	4.15214e-05	3.25664e-05	1.71225	0.000785539	0.00922102
Q9Y3B4	SF3B6	6.28117e-05	6.0393e-05	6.51215e-05	4.02784e-05	3.87529e-05	3.02098e-05	6.27754e-05	3.64137e-05	2.36445e-06	5.42665e-06	1.72395	0.00152042	0.0122113
P09429	HMGB1	0.00612982	0.00609992	0.00623469	0.00307882	0.00358661	0.00398496	0.00615481	0.00355013	7.0778e-05	0.000454171	1.73369	0.000604142	0.00823144
P43487	RANBP1	0.000771214	0.000790586	0.000754722	0.000508671	0.000239255	0.000557574	0.000772174	0.000435167	1.79511e-05	0.000171418	1.77443	0.0276141	0.0580428
P00533	EGFR	9.81452e-06	9.58342e-06	1.17873e-05	3.80159e-06	8.04199e-06	5.71581e-06	1.03951e-05	5.85313e-06	1.21125e-06	2.12353e-06	1.77599	0.0323432	0.0634393
Q15691	MAPRE1	0.000231668	0.00025866	0.000233988	0.000161282	0.000144043	9.74336e-05	0.000241438	0.000134253	1.49594e-05	3.30309e-05	1.79839	0.00688653	0.027225
Q9UPN3	MACF1	0.000184577	0.000251409	0.000316144	0.000132911	0.000119783	0.000160379	0.00025071	0.000137691	6.57862e-05	2.07158e-05	1.82081	0.0469526	0.0792584
Q9BUF5	TUBB6	2.0221e-05	2.2806e-05	2.14309e-05	1.36094e-05	1.02181e-05	1.10036e-05	2.1486e-05	1.16104e-05	1.29337e-06	1.77519e-06	1.85059	0.00146619	0.0120291
P58546	MTPN	0.000111858	0.000117504	0.000118094	7.1461e-05	5.5943e-05	5.86732e-05	0.000115819	6.20258e-05	3.44263e-06	8.2844e-06	1.86727	0.000485336	0.00805025
Q99439	CNN2	0.00058598	0.000619163	0.000578879	0.000284053	0.00030799	0.000351167	0.000594674	0.000314404	2.15035e-05	3.40135e-05	1.89144	0.000270786	0.00666483
Q71UI9	H2AFV	0.00303414	0.00319076	0.0038167	0.00178345	0.00213011	0.00135173	0.0033472	0.00175509	0.000414069	0.000389966	1.90713	0.00835055	0.0293616
P62318	SNRPD3	5.06926e-05	4.75132e-05	5.69471e-05	2.94348e-05	2.91808e-05	2.20167e-05	5.17176e-05	2.68774e-05	4.79972e-06	4.21142e-06	1.9242	0.00252823	0.0159425
P22626	HNRNPA2B1	0.00512759	0.00498978	0.00545558	0.002867	0.00235524	0.00277479	0.00519098	0.00266567	0.000239282	0.000272768	1.94734	0.00027157	0.00647524
Q99880	HIST1H2BL	0.0461648	0.043851	0.0492022	0.0297479	0.0177409	0.0233164	0.046406	0.0236017	0.00268375	0.00600855	1.96621	0.00387745	0.0193365
P04083	ANXA1	0.00204165	0.00208002	0.00243282	0.00104889	0.0011866	0.00105375	0.00218483	0.00109641	0.000215623	7.81384e-05	1.9927	0.001194	0.0118315
P54727	RAD23B	0.000259471	0.000234103	0.000314011	0.000158419	0.000134867	0.000108438	0.000269195	0.000133908	4.08319e-05	2.50043e-05	2.01029	0.00807873	0.0292136
P35052	GPC1	2.96279e-05	2.89196e-05	3.04741e-05	1.56369e-05	1.63634e-05	1.20365e-05	2.96739e-05	1.4679e-05	7.78267e-07	2.31705e-06	2.02153	0.000444123	0.00770149
P26641	EEF1G	0.00669873	0.00760242	0.00677527	0.00335457	0.00380295	0.00320822	0.00702547	0.00345525	0.000501117	0.000309884	2.03328	0.000465922	0.00789996
P16070	CD44	0.00199923	0.0024091	0.00153096	0.000899405	0.00109586	0.000855112	0.00197977	0.000950127	0.000439393	0.00012814	2.08369	0.0175944	0.0447483
P20674	COX5A	0.000117066	0.000150286	9.86371e-05	5.03424e-05	5.06549e-05	7.15316e-05	0.000121996	5.75096e-05	2.61752e-05	1.21444e-05	2.12132	0.0179804	0.0454274
P48739	PITPNB	2.87901e-05	2.80163e-05	3.88267e-05	2.16782e-05	1.44466e-05	8.45782e-06	3.18777e-05	1.48609e-05	6.03041e-06	6.61993e-06	2.14508	0.0301758	0.0618929
P10412	HIST1H1E	0.0157662	0.0135463	0.0198963	0.0065113	0.00754931	0.00844637	0.016403	0.00750233	0.00322251	0.000968388	2.18638	0.0101715	0.0324722
P19105	MYL12A	0.000257879	0.000259063	0.000340591	0.000102697	0.000119118	0.000169458	0.000285844	0.000130424	4.74155e-05	3.4787e-05	2.19165	0.0102024	0.0323005
P21291	CSRP1	8.22477e-05	8.46378e-05	0.000103894	4.76819e-05	5.73771e-05	1.74095e-05	9.02597e-05	4.08228e-05	1.18677e-05	2.0848e-05	2.21101	0.023388	0.0521785
P16401	HIST1H1B	0.00223757	0.00187164	0.0028977	0.000772459	0.00110596	0.00127526	0.00233563	0.00105123	0.000520012	0.000255829	2.22182	0.01848	0.0463824
P62917	RPL8	0.000446037	0.00047429	0.000421856	0.000243482	0.000198778	0.000158515	0.000447394	0.000200258	2.62431e-05	4.25028e-05	2.23409	0.00101845	0.010361
P26583	HMGB2	0.00230591	0.00241934	0.00298786	0.00097476	0.00107007	0.00136752	0.00257104	0.00113745	0.000365408	0.000204869	2.26035	0.00405986	0.019985
P04792	HSPB1	0.00179854	0.00168917	0.00202607	0.000688792	0.00104505	0.00069571	0.00183793	0.000809849	0.00017187	0.000203716	2.26947	0.00260958	0.0159289
P07814	EPRS	0.00029175	0.000275859	0.000250443	0.000133582	0.000112872	0.000111725	0.000272684	0.000119393	2.08355e-05	1.23014e-05	2.28391	0.000391873	0.00711902
P29692	EEF1D	0.00237525	0.00290179	0.00247027	0.00109214	0.00152292	0.000761036	0.00258244	0.00112537	0.000280616	0.00038203	2.29475	0.00598892	0.0251074
P50454	SERPINH1	0.00526479	0.00460295	0.0043991	0.00172728	0.00219182	0.00216965	0.00475561	0.00202958	0.000452584	0.000262037	2.34315	0.00083364	0.00935393
Q53EL6	PDCD4	1.22167e-05	1.5081e-05	1.3311e-05	1.61936e-06	9.94032e-06	5.50066e-06	1.35362e-05	5.68678e-06	1.44539e-06	4.1636e-06	2.3803	0.0367606	0.0689148
P09936	UCHL1	0.00379698	0.00405752	0.00355799	0.00116541	0.00178376	0.00181865	0.00380417	0.00158927	0.00024984	0.000367492	2.39365	0.000989962	0.0102073
P16104	H2AFX	0.000321056	0.000370462	0.000404274	0.000151163	0.000193774	0.000101724	0.000365264	0.000148887	4.18519e-05	4.6067e-05	2.45329	0.00383194	0.0192353
Q13838	DDX39B	0.00103717	0.00139023	0.00124552	0.000587071	0.000398434	0.000503236	0.00122431	0.000496247	0.000177482	9.4512e-05	2.46713	0.00329952	0.0173623
P10599	TXN	0.00811145	0.0100689	0.00810881	0.00324427	0.00313154	0.00402531	0.00876307	0.00346704	0.00113092	0.000486752	2.52754	0.00173388	0.0129701
Q01995	TAGLN	0.000510374	0.000647513	0.000819599	0.000165543	0.000198255	0.00039322	0.000659162	0.000252339	0.000154941	0.000123097	2.6122	0.0235693	0.0522772
O15145	ARPC3	6.26586e-05	6.77902e-05	5.21074e-05	2.70791e-05	2.21373e-05	1.86745e-05	6.0852e-05	2.26303e-05	7.99596e-06	4.22393e-06	2.68897	0.00185245	0.0130872
Q13185	CBX3	0.00101974	0.00104257	0.00104822	0.000344118	0.000390183	0.000382639	0.00103684	0.000372313	1.50769e-05	2.47077e-05	2.78486	2.38943e-06	0.000303855
Q86V81	ALYREF	0.000379473	0.000434077	0.000400517	0.00014772	0.000170755	0.000100658	0.000404689	0.000139711	2.75402e-05	3.57281e-05	2.89661	0.000525674	0.00835603
P16403	HIST1H1C	0.0016796	0.00151548	0.00216914	0.000645113	0.000682729	0.000488613	0.00178807	0.000605485	0.000340061	0.000102947	2.95312	0.00449279	0.021425
Q16778	HIST2H2BE	0.00438531	0.003971	0.00454019	0.00137855	0.00183781	0.00108892	0.00429883	0.00143509	0.000294283	0.000377633	2.99552	0.000489929	0.00795353
Q05682	CALD1	0.000111191	0.000111641	0.000115296	3.97218e-05	3.64507e-05	3.51085e-05	0.000112709	3.70937e-05	2.25155e-06	2.37288e-06	3.0385	2.32502e-06	0.000354798
P00367	GLUD1	9.61507e-05	8.6355e-05	9.49849e-05	3.39039e-05	2.538e-05	3.12284e-05	9.24968e-05	3.01708e-05	5.35084e-06	4.35927e-06	3.06577	9.75741e-05	0.00413606
P45973	CBX5	0.000579132	0.000538115	0.000714561	0.000187523	0.00019036	0.000195651	0.000610603	0.000191178	9.2337e-05	4.12534e-06	3.1939	0.00141597	0.0118724
P51148	RAB5C	2.09008e-05	2.40793e-05	2.30473e-05	5.7899e-06	1.0539e-05	4.92894e-06	2.26758e-05	7.08594e-06	1.62148e-06	3.02125e-06	3.20011	0.00140553	0.0119157
P35637	FUS	0.000969033	0.00116023	0.00115497	0.000486431	0.00020247	0.000296633	0.00109474	0.000328511	0.0001089	0.000144639	3.33244	0.00184345	0.0131453
Q96TA1	FAM129B	6.72562e-06	5.44521e-06	6.92656e-06	1.8671e-06	1.58017e-06	2.08963e-06	6.3658e-06	1.84563e-06	8.03561e-07	2.55408e-07	3.44911	0.000748354	0.00906339
O43852	CALU	0.000793492	0.000609675	0.000601268	0.000190971	0.000192187	0.000194631	0.000668145	0.000192596	0.000108635	1.86433e-06	3.46915	0.00162367	0.0126415
P80723	BASP1	3.52876e-05	3.71461e-05	3.39046e-05	9.60611e-06	1.07728e-05	1.02475e-05	3.54461e-05	1.02088e-05	1.62658e-06	5.84299e-07	3.47212	1.45124e-05	0.00123033
P60903	S100A10	0.00244166	0.00233107	0.00245699	0.000804497	0.000779027	0.000443773	0.0024099	0.000675766	6.87041e-05	0.000201315	3.56618	0.000146012	0.0053051
P06454	PTMA	3.81921e-05	4.78719e-05	4.57712e-05	1.00406e-05	1.47354e-05	1.08362e-05	4.3945e-05	1.18707e-05	5.09174e-06	2.5126e-06	3.70196	0.000611489	0.00818537
P04637	TP53	4.5618e-05	4.19474e-05	4.54682e-05	8.57662e-06	1.56591e-05	1.13175e-05	4.43445e-05	1.18511e-05	2.07736e-06	3.57128e-06	3.74182	0.000168158	0.00557847
P14550	AKR1A1	9.12429e-05	0.000141058	5.98637e-05	1.35415e-05	5.77592e-05	0	9.73881e-05	2.37669e-05	4.09444e-05	3.02068e-05	4.09764	0.0663295	0.103074
Q01844	EWSR1	0.000397633	0.000417532	0.000388182	0.000146284	0	0.000132055	0.000401115	9.27795e-05	1.49816e-05	8.06638e-05	4.32332	0.00287453	0.0164907
Q14517	FAT1	0.00205907	0.00214567	0.00315829	0.000454468	0.000687095	0.00053774	0.00245434	0.000559768	0.00061117	0.000117867	4.38457	0.00620346	0.0255851
Q92576	PHF3	0.00143624	0.00143257	0.00128517	0.00016643	0.00049151	0.000284397	0.00138466	0.000314112	8.61772e-05	0.000164565	4.40817	0.000565991	0.00814813
P000	DDC	0.00728028	0.00650903	0.00964352	0.00150101	0.00169735	0.00199256	0.00781094	0.00173031	0.00163323	0.000247423	4.5142	0.00310418	0.0170395
P02792	FTL	0.000232808	0.00035434	0.000321302	6.10573e-05	1.58642e-05	7.78242e-05	0.000302817	5.15819e-05	6.28396e-05	3.20484e-05	5.8706	0.00350623	0.018199
P62328	TMSB4X	0.00375845	0.00359024	0.00470354	0.000516284	0.000370331	0.000907376	0.00401741	0.000597997	0.000600127	0.000277691	6.71812	0.000859675	0.00950626
Unipro= Uniprot entry
Rep= replicate
SD= standard deviation
FC= fold change
	proteins increased in co-culture >5 FC
	proteins increased in co-culture >2.5 FC
	proteins decreased in co-culture >2.5 FC
	proteins decreased in co-culture >5 FC
	p/adjusted p-value <0.05

## Sheet: Supplementary Table S2
Supplementary Table S2: List of proteins associated with top functional categories in light WPMY-1 proteins in co-culture with PC3 compared to mono-culture
Globlal proteomics	Functional category	P-value	Associated proteins
Protein increased in co-culture	PDGFR-beta signaling pathway	2.3e-05	PDGFRB,PPP2CA,CTTN,ARPC2,ARPC1B,RAC1,RHOC
	N-cadherin signaling events	0.000461	GSN,CTTN,RAC1,FSCN1,VCL,EIF2S3,RAB10,DDX3X,FLNBPRDX6,PLEC,BZW1
	ErbB1 downstream signaling	0.00124367	PPP2CA,ARPC2,ARPC1B,RAC1
	RAC1 signaling pathway	0.00179326	ARPC2,ARPC1B,RAC1,CTTN,ACTR1A,PDGFRB,RAC1,RHOC,TUBA4A
	Hypoxic and oxygen homeostasis regulation of HIF-1-alpha	0.00286013	TCEB2,TCEB1,PPP2CA,PSMC6,PSMC2,PSMD11,PSMB4
	Arf1 pathway	0.00318739	COPA,RAC1
	CDC42 signaling events	0.00376026	ARPC2,ARPC1B,RAC1
	S1P1 pathway	0.0038918	PDGFRB,RAC1
	Signaling events mediated by PRL	0.00466172	RAC1,RHOC
	C-MYB transcription factor network	0.00585515	COPA,STM1.TRIM28
	Cellular responses to stress	5.82587e-14	COX4I1,EIF2S3,HDGF,HSPA1L,PSMB4,PSMC2,PSMC6,PSMD11,RPL18A,RPL37,RPS10,RPS23,ELOC,ELOB,TUBA4A,PRDX6,NUP93,ACTR1A,RPL13A,MYDGF,AP2B1,RHOC,RAC1,ARPC1B,ARPC2,DHX15,EIF4B,PCBP2,PPP2CA,SF3B1,UTP20,SARNP,PHF5A,GARS1,SRP14,FARSB,DDX3X,PARP1,AHCY,GSTM1,ACOT7
	regulation of protein-containing complex assembly	1.30142e-11	PARP1,RHOC,DDX3X,CTTN,GSN,PSMC6,RAC1,FSCN1,TFRC,VDAC2,ARPC1B,ARPC2,RPL13A,CAND1,P4HA1,PDGFRB,PLEC,PRKAR1A,CRTAP,FLNB,TRIM28,PPP2CA,VCL,TUBA4A,LMAN1,UBE2V2,ACTR1A,PFDN6,AP2B1,EIF4B,HSPA1L
	VEGFA-VEGFR2 signaling pathway	4.31524e-11	RHOC,FLNB,LMAN1,PPP2CA,PSMD11,RAC1,RPL18A,FSCN1,ELOC,TFAM,VCL,PRDX6,FARSB,RPL13A
	Host Interactions of HIV factors	1.81669e-10	AP2B1,PSMB4,PSMC2,PSMC6,PSMD11,RAC1,ELOC,ELOB,NUP93,COX4I1,TFAM,TUBA4A,VDAC2,ACTR1A,ATP5PD,HSPA1L,PPP2CA,UBE2V2,UBE2M,CAND1,PRKAR1A,PDGFRB,ARPP19,VCL,PRDX6,FLNB,FSCN1,EIF2S3,GSN,PLEC,TFRC,SGTA,DDX3X,PCBP2,TMX1,CSTB
	Neutrophil degranulation	1.64192e-09	CSTB,DDX3X,CYB5R3,GSN,NME2,PSMC2,PSMD11,RAC1,SRP14,VCL,PRDX6,RAB10,CAND1
	Membrane Trafficking	1.77115e-05	AP2B1,COPA,CTTN,LMAN1,RAC1,TFRC,TUBA4A,ARPC2,ACTR1A,RAB10,HSPA1L,ARPC1B
	Large Drosha complex	2.71693e-05	DDX3X,DHX15,RALY,PCBP2,NUP93,SF3B1,SARNP,PHF5A,PPP2CA,ZRANB2,MBNL2,HSPA1L
	nucleobase-containing compound biosynthetic process	5.0695e-05	PARP1,GARS1,NME2,PRPS1,ELOC,ELOB,TFAM,DEK,ATP5PD,ACOT7,FH,RAC1,TFRC,GSTM1,PDGFRB,NUP93,UBE2M
	regulation of translational initiation	9.84537e-05	DDX3X,EIF4B,BZW1,RPL13A,EIF2S3,SARNP
	cellular respiration	0.000196682	COX4I1,ETFB,FH,PLEC,ATP5PD,PARP1,RAC1,VDAC2,GSTM1
	Ferroptosis	0.00024294	PCBP2,TFRC,VDAC2,RHOC,LMAN1
	small molecule biosynthetic process	0.000257877	CYB5R3,FASN,FDPS,GSTM1,PRPS1,SCP2,ACOT7,ETFB,HADHA,PRDX6,DDAH1
	response to wounding	0.000284756	ANXA6,RHOC,LMAN1,PDGFRB,PLEC,RAC1,VCL,CTTN,FSCN1,RAB10
	establishment of protein localization to endoplasmic reticulum	0.000412796	SGTA,SRP14,RAB10,LMAN1
	nucleotide biosynthetic process	0.000435894	GARS1,NME2,PRPS1,ATP5PD,ACOT7,FDPS
	HSP90 chaperone cycle for steroid hormone receptors (SHR) in the presence of ligand	0.000580356	HSPA1L,TUBA4A,ACTR1A,COPA,LMAN1,AP2B1
	positive regulation of DNA metabolic process	0.000616473	PARP1,PDGFRB,TFRC,UBE2V2,TRIM28,DEK,AP2B1,GSN,HSPA1L,LMAN1,SCP2,FASN
	Ebola virus pathway in host	0.00061995	RHOC,FLNB,GSN,RAC1,DDX3X,VDAC2,RPL13A,PARP1,TFRC,PFDN6,TRIM28
	myofibril assembly	0.00078607	PDGFRB,PLEC,PRKAR1A,ANXA6,VCL,TRIM28,CTTN,RAC1,RAB10,DDX3X,RPS23,PPP2CA,RPL37,CRTAP,ARPP19,CSTB,CAND1,PARP1
	RHO GTPases Activate Formins	0.000794982	RHOC,PPP2CA,RAC1,TUBA4A,RAB10,PRKAR1A,AP2B1,PDGFRB
Protein decreased in co-culture	VEGFA-VEGFR2 signaling pathway	7.44895e-07	CALU,EWSR1,GLUD1,PTMA,TMSB4X,TXN
	Effect of progerin on genes involved in Hutchinson-Gilford progeria syndrome	3.45981e-06	TP53,CBX3,CBX5,GLUD1,ARPC3,DDC
	chromatin assembly	8.83847e-06	H1-2,TP53,H2BC21,CBX3,TXN,CBX5
	regulation of DNA metabolic process	1.15106e-05	FUS,H1-2,TP53,ALYREF,NIBAN2,EWSR1,S100A10
	Salmonella infection	3.52616e-05	RAB5C,S100A10,TXN,ARPC3
	actin filament organization	4.62723e-05	CALD1,FAT1,TMSB4X,ARPC3,S100A10,TP53,EWSR1,ALYREF, CBX3,CBX5,PTMA
	maintenance of location in cell	4.78268e-05	FTL,TMSB4X,TXN,NIBAN2,S100A10,HIST2H2BE,HIST1H1C,FUS,PTMA
	Hemostasis	8.93906e-05	CALU,S100A10,TMSB4X,TP53,CBX5
Phosphoproteomics	Functional category	P-value	Associated proteins
Phosphosites increased in co-culture	Aurora B signaling	0.00671314	STK10,MCM2,UHRF2,NPM1,RPTOR,SON,ZC3HC1,NUP214,LMNA,MKI67,AKAP8L,CUL4B,SEPT9,RACGAP1,CLASP2,TNKS1BP1,TTN
	RAC1 signaling pathway	0.0125781	ARHGAP5,RBM39,MCM2,MFAP1,NPM1,LEO1,LRRC16A,PTPN14,LMNA,LRRFIP1,LIMA1,SEPT9,RACGAP1,AFAP1,CLASP2,TNKS1BP1,ZNF185,TTN,ERC1,
	Signaling events mediated by HDAC Class I	0.0184048	RANBP2,HDAC2,TRIM28,RBM39,WDR44,SNW1,MCM2,MFAP1,OGFR,NPM1,LEO1,SRRM2,ZMYM4,LRRC16A,RERE,LBR,HN1,SON,ZC3HC1,NUP214,LMNA,MKI67,PRPF38B,CTPS1,TCOF1,LRRFIP1,LIMA1,AKAP8L,CUL4B,SSB,SEPT9,RACGAP1,SFSWAP,ERC1
	Sumoylation by RanBP2 regulates transcriptional repression	0.0341176	RANBP2,TRIM28,UHRF2,NPM1,NUP214,HDAC2
	Validated nuclear estrogen receptor beta network	0.0462378	TRIM28,RBM39,SNW1,HIRIP3,ZC3H13,RANBP2,NPM1,LEO1,SRRM2,DDX54,SON
	mRNA metabolic process	2.2293e-11	MFAP1,SFSWAP,SKIV2L,SON,SSB,RBM39,CASC3,SNW1,ZC3H13,SRRM2,AKAP8L,PRPF38B,SCAF1,LEO1,NPM1,SLC38A2
	SUMO E3 ligases SUMOylate target proteins	2.24895e-06	HDAC2,NPM1,RANBP2,NUP214,TRIM28,UHRF2,CUL4B,ZC3HC1,LEO1
	Diseases of signal transduction by growth factor receptors and second messengers	3.24506e-06	HDAC2,LMNA,NOTCH1,NPM1,RANBP2,LRRFIP1,SNW1,ZC3HC1,CLASP2,CARMIL1,SLC39A3,TRIM28,LEO1,STXBP5
	nucleocytoplasmic transport	6.69424e-06	LMNA,NOTCH1,NPM1,RANBP2,SSB,NUP214,CASC3,SNW1,SRRM2,ZC3HC1,HDAC2,SKIV2L,TNKS1BP1,TRAM1,LBR,MCM2,CLASP2,RPTOR,NMT1,TRIM28
	RHOC GTPase cycle	1.7705e-05	ARHGAP5,LBR,STK10,RACGAP1,RANBP2,CLASP2,NOTCH1,EPS8L2,TRIM28
	mitotic cell cycle	2.96719e-05	MCM2,SON,TTN,NUP214,CUL4B,CLASP2,AKAP8L,RACGAP1,NPM1
	regulation of nucleocytoplasmic transport	6.75206e-05	PTPN14,NUP214,TRIM28,AKAP8L,NMT1,TTN,STXBP5,LMNA
	negative regulation of cellular component organization	8.56754e-05	HDAC2,LMNA,MCM2,NOTCH1,NPM1,CLASP2,LIMA1,CARMIL1,AFAP1
	Ciliary landscape	9.54819e-05	HDAC2,MCM2,MFAP1,EIF5B,TNKS1BP1
	chromatin organization	0.000180014	RERE,HDAC2,MCM2,NPM1,HIRIP3,TRIM28,RCOR1
	Regulation of PTEN gene transcription	0.000285312	HDAC2,RCOR1,RPTOR,RACGAP1,CARMIL1,TTN,SLC16A3,NPM1,TNKS1BP1
	cardiac cell development	0.000376401	LMNA,NOTCH1,TTN
	cell division	0.000560784	NOTCH1,SON,SEPTIN9,CLASP2,RACGAP1,ZC3HC1,LMNA,NPM1
	epithelial to mesenchymal transition	0.000588075	NOTCH1,TCOF1,TRIM28,NMT1,SLC39A3
	nuclear-transcribed mRNA catabolic process	0.00110809	SKIV2L,SSB,CASC3
	positive regulation of histone modification	0.00131738	LMNA,SNW1,AKAP8L
	positive regulation of cell cycle process	0.00177986	NPM1,CUL4B,RACGAP1,RPTOR,MCM2,TRIM28,TNKS1BP1,UHRF2,SNW1,SLC38A2
	Endoderm differentiation	0.00355183	NOTCH1,CUL4B,LEO1,HDAC2,RCOR1
	positive regulation of cellular component biogenesis	0.00366376	TRIM28,SEPTIN9,CLASP2,CARMIL1,EPS8L2
Phosphosites decreased in co-culture	establishment or maintenance of cell polarity	2.57049e-07	MAP1B,MAP4,MYH9,PARVA,ERBIN,MYO18A,VPS4B,CHAMP1
	cellular response to cytokine stimulus	3.42166e-07	CD44,CSNK2B,HDGF,TMSB4X,TP53,AKAP12,BCLAF1,CDC42EP4,ERBIN,YJU2
	RHO GTPase cycle	2.22113e-06	HNRNPC,AKAP12,SRRM1,PGRMC2,FNBP1,CDC42EP4,ERBIN,MYH9
	negative regulation of organelle organization	5.66534e-06	HNRNPC,MAP1B,MAP4,TMSB4X,TOP2A,TP53,ATAD2,SUMO1,THRAP3,CSNK2B,NCAPG,NUCKS1,MYO18A,AKAP12,BCLAF1
	RNA splicing	1.23384e-05	HNRNPC,THRAP3,MPHOSPH10,SRRM1,SRRM2,YJU2,TP53,RPL14,THUMPD1
	regulation of DNA damage response, signal transduction by p53 class mediator	1.60559e-05	CD44,TP53,YJU2,HLA-A,SUMO1,BCLAF1,MYH9,CSNK2B,TMSB4X,AKAP12,ADCY9,FTH1,FNBP1
	sister chromatid segregation	4.37081e-05	TOP2A,VPS4B,NCAPG,CHAMP1,MAP4,TP53,NOLC1,MYH9,HNRNPC
	mRNA stabilization	5.18413e-05	HNRNPC,THRAP3,LARP1,TP53,SRRM1
	positive regulation of protein-containing complex assembly	0.000138615	MAP1B,TP53,SUMO1,CDC42EP4,TMSB4X,VPS4B,NCAPG,CD44,MAP4
	regulation of DNA binding	0.000597795	CSNK2B,TMSB4X,SUMO1,NUCKS1,AHNAK,MYH9,CDC42EP4,ERBIN
	regulation of cell morphogenesis	0.000768514	CD44,MYH9,CDC42EP4,PARVA,TMSB4X,MYO18A
	nucleus organization	0.000839259	SUMO1,NOLC1,VPS4B
	regulation of RNA splicing	0.00120125	THRAP3,SRRM1,AHNAK

## Sheet: SupplementalryTable S3
Supplementary Table S3: Light phosphorylated WPMY-1 proteins in co-culture with PC3 compared to mono-culture
			Rep. 2,3,4			Rep. 2,3,4			Average n=3		SD n=3		FC	P-value	adjusted p-value
Unipro	Gene name	phosphosite	WPMY-1.127C	WPMY-1.129N	WPMY-1.130C	Coculture.128N	Coculture.129C	Coculture.131N	WPMY-1(n=3)	Coculture(n=3)	WPMY-1(n=3)	Coculture(n=3)	WPMY-1/Coculture	WPMY-1/Coculture	WPMY-1/Coculture
Q8WZ42	TTN	TTN_T_26571	0	1.04223e-05	0	0.000961413	0.000838894	0.00175231	3.47411e-06	0.00118421	6.01734e-06	0.000495793	0.0029337	0.014558	0.0367978
O15231	ZNF185	ZNF185_S_152	2.3002e-05	2.28254e-05	2.36255e-05	0.00036325	0.000622915	0.000324856	2.3151e-05	0.000437007	4.2034e-07	0.000162141	0.0529762	0.0115025	0.0326913
Q8TDD1	DDX54	DDX54_S_782	9.23325e-05	0.000118292	7.4881e-05	0.000567739	0.000692379	0.00128135	9.51684e-05	0.000847156	2.18438e-05	0.000381151	0.112339	0.026987	0.0527312
Q15527	SURF2	SURF2_T_190	0.000159425	0.00019623	0.000165713	0.000991592	0.00115002	0.00163123	0.000173789	0.00125761	1.96871e-05	0.000333114	0.13819	0.00491033	0.0194449
Q14739	LBR	LBR_S_97	0.000193158	0.000196902	0.00018722	0.00109483	0.00130541	0.00170062	0.000192427	0.00136695	4.8822e-06	0.000307546	0.140771	0.00270935	0.0134113
P06748	NPM1	NPM1_S_70	7.18558e-05	8.28937e-05	6.80156e-05	0.00037969	0.000482873	0.000712902	7.4255e-05	0.000525155	7.7238e-06	0.000170582	0.141396	0.0102326	0.0300898
P46013	MKI67	MKI67_S_308	5.79352e-05	5.53925e-05	5.49522e-05	0.000299546	0.000276722	0.000552485	5.60933e-05	0.000376251	1.61025e-06	0.000153049	0.149085	0.0222976	0.0474723
Q13620	CUL4B	CUL4B_S_53	0.000183508	0.000200586	0.000220504	0.000889744	0.00120636	0.00169798	0.000201533	0.0012647	1.85161e-05	0.000407266	0.159352	0.010684	0.0306585
Q8N556	AFAP1	AFAP1_S_342	9.28431e-05	8.41391e-05	7.21881e-05	0.000372046	0.000422736	0.000720426	8.30568e-05	0.000505069	1.037e-05	0.000188218	0.164446	0.0178773	0.0419728
Q96PU4	UHRF2	UHRF2_S_667	0.000120759	0.000121191	0.00010275	0.000496619	0.000625699	0.000970371	0.0001149	0.000697563	1.05243e-05	0.000244915	0.164717	0.0146505	0.0368744
O75122	CLASP2	CLASP2_S_368	0.000108395	0.000133816	0.000113137	0.000520044	0.000627857	0.00078004	0.000118449	0.000642647	1.35176e-05	0.000130628	0.184315	0.00229641	0.0119655
Q8IUD2	ERC1	ERC1_T_38	0.000109319	0.000122673	0.00012331	0.000502697	0.00046227	0.000864859	0.000118434	0.000609942	7.90058e-06	0.000221688	0.194173	0.0184956	0.0429155
Q86WB0	ZC3HC1	ZC3HC1_S_62	0.000138948	0.00013089	0.000144077	0.000586944	0.000629179	0.000857401	0.000137972	0.000691175	6.6473e-06	0.000145497	0.199619	0.00276371	0.0133467
Q15629	TRAM1	TRAM1_S_365	0.0013323	0.00145284	0.00165027	0.00618516	0.00735686	0.00817032	0.00147847	0.00723744	0.000160531	0.000997953	0.204281	0.00059156	0.00627476
Q5VTL8	PRPF38B	PRPF38B_S_473	0.000344297	0.000269793	0.000329253	0.00142511	0.00136057	0.00157141	0.000314448	0.00145237	3.93964e-05	0.000108032	0.216507	6.79722e-05	0.00252347
Q66PJ3	ARL6IP4	ARL6IP4_S_332	0.000122679	0.000112091	0.000120489	0.000360937	0.000411077	0.000842923	0.00011842	0.000538313	5.58917e-06	0.000264989	0.219983	0.0516956	0.0862562
Q96QD8	SLC38A2	SLC38A2_S_19	0.000275892	0.000256891	0.000285661	0.00143406	0.0011163	0.00104934	0.000272815	0.0011999	1.46294e-05	0.000205533	0.227365	0.00146257	0.00954686
Q13428	TCOF1	TCOF1_S_1111	9.58739e-05	8.62167e-05	8.16816e-05	0.000239282	0.000417289	0.000489346	8.79241e-05	0.000381972	7.24855e-06	0.000128718	0.230184	0.0168111	0.0402653
Q12846	STX4	STX4_S_14	0.00036679	0.000391017	0.000382071	0.0011581	0.00118628	0.00258924	0.000379959	0.00164454	1.22509e-05	0.000818254	0.231043	0.0554284	0.0904519
P35658	NUP214	NUP214_S_433	2.06447e-05	2.06378e-05	2.00977e-05	6.6925e-05	7.81819e-05	0.000120253	2.04601e-05	8.84532e-05	3.13845e-07	2.81084e-05	0.23131	0.0138121	0.035827
Q9Y2D5	AKAP2	AKAP2_S_393	0.000197213	0.000215701	0.000199442	0.000670309	0.000764913	0.00121082	0.000204119	0.000882013	1.0092e-05	0.000288655	0.231424	0.0152836	0.03767
Q15678	PTPN14	PTPN14_S_593	0.000282214	0.000357366	0.000266782	0.00104355	0.00104019	0.00177176	0.00030212	0.00128517	4.84619e-05	0.000421408	0.235083	0.0159434	0.0389727
Q32MZ4	LRRFIP1	LRRFIP1_S_713	0.000110107	0.000114055	0.000102166	0.000351061	0.000472432	0.000555124	0.000108776	0.000459539	6.05502e-06	0.000102641	0.236707	0.00410645	0.0175484
Q9UKL0	RCOR1	RCOR1_S_257	0.000102332	0.000109119	9.01265e-05	0.000392374	0.000387586	0.000490647	0.000100526	0.000423536	9.62429e-06	5.81697e-05	0.237349	0.000688335	0.00638861
Q7Z417	NUFIP2	NUFIP2_S_629	5.87444e-05	9.58286e-05	7.01257e-05	0.000346941	0.000365974	0.000229464	7.48996e-05	0.000314126	1.89974e-05	7.39348e-05	0.238438	0.00558733	0.020237
Q92769	HDAC2	HDAC2_S_394	0.000113203	0.000121303	0.00012341	0.000368463	0.000504311	0.000600758	0.000119305	0.000491177	5.38852e-06	0.000116703	0.242897	0.00528202	0.0199842
P05455	SSB	SSB_S_366	0.00113147	0.00119801	0.00109109	0.00360229	0.00387168	0.00588715	0.00114019	0.00445371	5.39873e-05	0.00124868	0.256009	0.0100923	0.0301247
O60841	EIF5B	EIF5B_S_214	0.000357308	0.000357847	0.000305173	0.000898397	0.00123577	0.00181995	0.000340109	0.00131804	3.02565e-05	0.000466251	0.258042	0.0222537	0.0477209
P46013	MKI67	MKI67_S_357	0.00159745	0.00127455	0.00131993	0.00269921	0.00363548	0.00988385	0.00139731	0.00540618	0.000174804	0.00390593	0.258465	0.150398	0.203964
Q9NTI5	PDS5B	PDS5B_S_1283	0.000236956	0.000228531	0.000233869	0.000586395	0.000675639	0.00142876	0.000233118	0.000896931	4.26208e-06	0.000462732	0.259907	0.0678752	0.106661
P49736	MCM2	MCM2_S_139	0.000955928	0.000911607	0.00110726	0.00233229	0.00474517	0.00406684	0.000991597	0.00371477	0.000102587	0.00124438	0.266934	0.0194766	0.0441569
P02545	LMNA	LMNA_S_403	0.000367598	0.000373615	0.000228611	0.00146804	0.00107729	0.001065	0.000323275	0.00120344	8.20361e-05	0.000229228	0.268625	0.00331848	0.0149331
O60502	MGEA5	MGEA5_S_364	0.000167284	0.000138224	0.000173179	0.000316201	0.000546212	0.000851844	0.000159563	0.000571419	1.8713e-05	0.00026871	0.279239	0.057081	0.0921362
Q9UHB6	LIMA1	LIMA1_S_686	0.000107857	9.84096e-05	0.000105235	0.000324962	0.000356975	0.000426631	0.000103834	0.000369523	4.87689e-06	5.1983e-05	0.280994	0.000914304	0.0070532
Q9UK76	HN1	HN1_S_87	0.000307629	0.000300717	0.000347733	0.000792033	0.00100605	0.00149698	0.000318693	0.00109835	2.53856e-05	0.000361424	0.290155	0.0203469	0.0454363
Q8N122	RPTOR	RPTOR_S_859	0.000115854	0.000109172	9.03331e-05	0.000400533	0.000360719	0.000325134	0.00010512	0.000362129	1.3234e-05	3.77191e-05	0.290282	0.000370004	0.00536054
P18583	SON	SON_S_283	6.907e-05	7.6647e-05	7.85214e-05	0.00023471	0.000267051	0.000265761	7.47462e-05	0.00025584	5.00422e-06	1.83108e-05	0.292159	7.85512e-05	0.00245576
P60468	SEC61B	SEC61B_S_13	0.00221886	0.00221572	0.00199558	0.00492732	0.01024	0.00663239	0.00214338	0.00726656	0.000128014	0.00271251	0.294966	0.0308552	0.057275
Q8ND56	LSM14A	LSM14A_S_183	0.000210616	0.000186366	0.00021073	0.000507834	0.000568367	0.000954913	0.000202571	0.000677038	1.40339e-05	0.000242543	0.299201	0.0277185	0.053284
Q5VZL5	ZMYM4	ZMYM4_S_122	8.38587e-05	7.52962e-05	8.229e-05	0.000211601	0.000260045	0.000328468	8.04817e-05	0.000266705	4.5587e-06	5.87174e-05	0.301763	0.00541019	0.0202117
Q9P2R6	RERE	RERE_S_594	0.000147305	0.000155001	0.000152676	0.000393074	0.000509322	0.000604802	0.000151661	0.0005024	3.94681e-06	0.000106033	0.301873	0.00460687	0.0188723
P36871	PGM1	PGM1_S_117	0.000380447	0.00017069	0.000127002	0.00103596	0.000709254	0.000493682	0.000226046	0.000746299	0.000135488	0.000273031	0.30289	0.041704	0.0724332
Q8TDD1	DDX54	DDX54_S_75	8.76012e-05	0.000147634	9.44081e-05	0.000248111	0.000394164	0.000442703	0.000109881	0.000361659	3.28716e-05	0.000101286	0.303825	0.0149106	0.0370581
Q9NQW6	ANLN	ANLN_S_54	7.58309e-05	9.77131e-05	7.21881e-05	0.000186327	0.000216783	0.000395	8.19107e-05	0.000266037	1.38059e-05	0.000112719	0.307893	0.0483997	0.0816746
Q13573	SNW1	SNW1_S_224	0.000879696	0.000826506	0.0008338	0.00218549	0.00262756	0.00341756	0.000846667	0.00274354	2.88352e-05	0.000624171	0.308604	0.00626246	0.0217538
Q5JSH3	WDR44	WDR44_S_3	2.86228e-05	2.79025e-05	2.5227e-05	6.88074e-05	8.46272e-05	0.000109248	2.72508e-05	8.75609e-05	1.78923e-06	2.03793e-05	0.311221	0.00695273	0.0232018
Q9C0C2	TNKS1BP1	TNKS1BP1_S_1666	0.000310802	0.000358446	0.00023949	0.000888393	0.000954992	0.0010666	0.000302913	0.000969994	5.98694e-05	9.00437e-05	0.312283	0.000434556	0.00573613
O15427	SLC16A3	SLC16A3_T_460	0.000552722	0.000791312	0.000419921	0.00185285	0.00204522	0.00168022	0.000587985	0.00185943	0.00018819	0.000182593	0.316218	0.00109993	0.00777807
Q13263	TRIM28	TRIM28_S_19	0.000631629	0.000556976	0.000749594	0.00225483	0.00215781	0.00168121	0.000646066	0.00203128	9.71171e-05	0.000307029	0.318058	0.00173359	0.0104016
P29966	MARCKS	MARCKS_S_145	0.000357946	0.000391872	0.000323652	0.000772009	0.000991659	0.00159378	0.000357823	0.00111915	3.41102e-05	0.000425462	0.319728	0.0365942	0.0654728
O94804	STK10	STK10_S_450	0.00114483	0.0013288	0.000870275	0.00377656	0.00418664	0.00244256	0.00111464	0.00346859	0.000230751	0.000911914	0.321352	0.0123072	0.0340022
Q9H7N4	SCAF1	SCAF1_S_997	2.91101e-05	2.00797e-05	2.47561e-05	4.95437e-05	8.35379e-05	9.57794e-05	2.46486e-05	7.6287e-05	4.51619e-06	2.39555e-05	0.323104	0.0214106	0.0465856
Q5VZK9	LRRC16A	LRRC16A_S_1357	6.50561e-05	5.6232e-05	6.01613e-05	0.000194575	0.000159701	0.000201042	6.04831e-05	0.000185106	4.42086e-06	2.22376e-05	0.326748	0.000679592	0.00661766
Q9H0H5	RACGAP1	RACGAP1_S_203	0.000132659	0.000157788	0.00010275	0.000335199	0.000434046	0.000432883	0.000131066	0.000400709	2.75534e-05	5.67368e-05	0.327084	0.00177455	0.0104365
P17812	CTPS1	CTPS1_S_574	0.000115724	0.000116835	7.8094e-05	0.000244836	0.000335578	0.000368933	0.000103551	0.000316449	2.20536e-05	6.42219e-05	0.327229	0.00557789	0.0203268
P30419	NMT1	NMT1_S_47	0.000568415	0.000707305	0.000667204	0.00182748	0.00200778	0.0020388	0.000647641	0.00195802	7.14814e-05	0.000114108	0.330764	7.26132e-05	0.00239623
Q9UQ35	SRRM2	SRRM2_S_1577	0.000182299	0.0001664	0.000176919	0.000518567	0.00052989	0.000508642	0.000175206	0.000519033	8.08675e-06	1.06316e-05	0.337563	1.51359e-06	0.000899074
P40123	CAP2	CAP2_S_301	0.000390505	0.000467579	0.000419123	0.000947801	0.0010247	0.00171283	0.000425735	0.00122844	3.89601e-05	0.000421248	0.346565	0.0303156	0.0569857
Q96GP6	SCARF2	SCARF2_S_687	0.00033144	0.00036126	0.000276207	0.000857539	0.000940758	0.000976586	0.000322969	0.000924961	4.31546e-05	6.10753e-05	0.34917	0.000153465	0.00364634
Q16204	CCDC6	CCDC6_S_240	0.000359984	0.000449761	0.000325527	0.00117262	0.00134233	0.000679062	0.000378424	0.00106467	6.41371e-05	0.000344561	0.355437	0.0274943	0.0533713
P49792	RANBP2	RANBP2_S_781	0.000219943	0.000248253	0.000239361	0.000671402	0.000619191	0.000698373	0.000235853	0.000662989	1.44773e-05	4.02559e-05	0.355741	6.56124e-05	0.00259825
Q9ULX6	AKAP8L	AKAP8L_S_283	9.33796e-05	0.000122561	0.000123517	0.000271068	0.000313622	0.000362089	0.000113153	0.000315593	1.71306e-05	4.55422e-05	0.35854	0.00196574	0.0110156
O15234	CASC3	CASC3_S_148	0.000521141	0.000559935	0.000528157	0.001231	0.00129852	0.00195171	0.000536411	0.00149374	2.06722e-05	0.000398046	0.359105	0.014144	0.0363703
Q8WVC0	LEO1	LEO1_S_658	0.00013103	0.00013321	0.000124336	0.000403888	0.000368515	0.000301787	0.000129525	0.000358063	4.62419e-06	5.18469e-05	0.361739	0.00160461	0.0101398
Q12996	CSTF3	CSTF3_S_691	0.000185298	0.000174683	0.000171305	0.000581584	0.00065187	0.000235153	0.000177096	0.000489535	7.30192e-06	0.000223087	0.361763	0.072411	0.112303
Q13017	ARHGAP5	ARHGAP5_S_1173	0.000742487	0.000685145	0.000707669	0.00212293	0.001957	0.00181322	0.000711767	0.00196439	2.88896e-05	0.000154989	0.362336	0.000161571	0.00369126
Q9UHD8	SEPT9	SEPT9_S_85	0.000846667	0.000692472	0.000556332	0.00170554	0.00181713	0.00224719	0.00069849	0.00192329	0.000145261	0.000286001	0.363175	0.0027102	0.0133046
Q9BRY0	SLC39A3	SLC39A3_S_125	5.27022e-05	6.13967e-05	5.07874e-05	0.000126641	0.000147152	0.000179158	5.49621e-05	0.000150983	5.65415e-06	2.64673e-05	0.364027	0.00355638	0.0157649
Q9H6S3	EPS8L2	EPS8L2_S_217	0.000243219	0.000246942	0.000299966	0.000787179	0.000714165	0.000668672	0.000263375	0.000723338	3.17428e-05	5.97836e-05	0.364111	0.000298161	0.00466073
Q5T5C0	STXBP5	STXBP5_S_782	0.000684172	0.0006901	0.000607241	0.00198795	0.00178557	0.00156271	0.000660504	0.00177874	4.62227e-05	0.000212702	0.371332	0.000881505	0.00698152
Q13427	PPIG	PPIG_S_544	0.00103844	0.000824522	0.000721454	0.00315382	0.00226089	0.0015146	0.000861473	0.00230977	0.000161692	0.000820703	0.372969	0.039985	0.0698561
Q12872	SFSWAP	SFSWAP_S_282	3.55976e-05	3.31397e-05	2.94922e-05	8.52559e-05	8.79299e-05	8.81311e-05	3.27432e-05	8.71056e-05	3.07197e-06	1.60508e-06	0.375902	1.09175e-05	0.0032425
Q9NZT2	OGFR	OGFR_S_315	8.42724e-05	6.98996e-05	4.86922e-05	0.000171609	0.000195582	0.000168541	6.76214e-05	0.000178577	1.78991e-05	1.48061e-05	0.378668	0.00116491	0.00795352
Q9UQ35	SRRM2	SRRM2_S_322	0.000308456	0.000304262	0.000310018	0.000631431	0.000768629	0.00103625	0.000307579	0.000812104	2.97642e-06	0.000205882	0.378743	0.0132208	0.0347484
Q5VTL8	PRPF38B	PRPF38B_S_527	0.00365578	0.00291211	0.0033684	0.00952208	0.00868193	0.00769007	0.00331209	0.00863136	0.00037502	0.000917051	0.383728	0.000744098	0.00649991
P55081	MFAP1	MFAP1_S_116	0.000295832	0.000277938	0.000323183	0.000641181	0.000751194	0.000931691	0.000298984	0.000774689	2.27867e-05	0.000146673	0.385941	0.00515352	0.0198779
Q9BW71	HIRIP3	HIRIP3_S_87	0.000271238	0.000203254	0.000299424	0.00053773	0.000615502	0.000816162	0.000257972	0.000656464	4.94384e-05	0.000143665	0.392972	0.0104744	0.0304991
Q14498	RBM39	RBM39_S_136	0.000245849	0.000254974	0.000271583	0.000545707	0.000653958	0.000763223	0.000257469	0.000654296	1.30472e-05	0.000108758	0.393505	0.00329298	0.0149315
Q13045	FLII	FLII_S_436	0.000508944	0.000587261	0.000524082	0.0011069	0.00113812	0.00185693	0.000540095	0.00136732	4.15416e-05	0.000424305	0.395003	0.0282857	0.0538517
Q15477	SKIV2L	SKIV2L_S_256	0.000154396	0.000162453	0.000146841	0.00039158	0.000358457	0.000423355	0.000154563	0.000391131	7.80739e-06	3.24515e-05	0.395171	0.00025289	0.00469427
Q5T200	ZC3H13	ZC3H13_S_1014	0.000274916	0.000263678	0.000236519	0.000532665	0.000674456	0.000742311	0.000258371	0.00064981	1.97412e-05	0.000106974	0.39761	0.00337572	0.0150765
Q13523	PRPF4B	PRPF4B_S_142	0.000471662	0.000449023	0.000515362	0.00110522	0.00124694	0.00119619	0.000478682	0.00118278	3.3722e-05	7.18091e-05	0.404708	0.000104478	0.00295525
Q06210	GFPT1	GFPT1_S_261	0.000135303	0.000138956	0.000108485	0.000434151	0.000257727	0.000252263	0.000127581	0.000314714	1.66381e-05	0.000103472	0.405388	0.036477	0.0654602
Q92922	SMARCC1	SMARCC1_S_328	0.00232638	0.00230943	0.00208293	0.00402533	0.00619845	0.00633436	0.00223958	0.00551938	0.000135928	0.00129567	0.405766	0.0120572	0.0334673
Q9UKV3	ACIN1	ACIN1_S_384	0.000860098	0.000802962	0.000890907	0.00185833	0.00202368	0.00240811	0.000851322	0.00209671	4.46242e-05	0.000282069	0.406028	0.00164615	0.0101856
Q13523	PRPF4B	PRPF4B_S_354	0.00183641	0.00155442	0.00240157	0.00524814	0.00545029	0.00341177	0.0019308	0.0047034	0.000431391	0.00112314	0.410512	0.0162451	0.0393861
P16383	GCFC2	GCFC2_S_174	0.000103599	9.76999e-05	0.000155297	0.000274229	0.000173608	0.00041396	0.000118865	0.000287266	3.16887e-05	0.000120705	0.413782	0.0796173	0.121263
P49321	NASP	NASP_S_726	0.000305696	0.000304598	0.000278088	0.000418931	0.000734211	0.00098675	0.000296127	0.000713297	1.56323e-05	0.000284486	0.415153	0.0642502	0.101772
Q969E4	TCEAL3	TCEAL3_S_65	0.000102177	9.6705e-05	0.000113707	0.000176362	0.000230735	0.000344854	0.000104196	0.00025065	8.67917e-06	8.59935e-05	0.415704	0.0426045	0.0733538
P46821	MAP1B	MAP1B_S_1917	0.000404402	0.00049049	0.000349157	0.00082238	0.000802735	0.00135023	0.000414683	0.000991781	7.12249e-05	0.000310579	0.418119	0.0349502	0.0636823
Q8IYB3	SRRM1	SRRM1_S_177	0.000256579	0.000231509	0.000284806	0.000564278	0.00062549	0.000655664	0.000257631	0.000615144	2.66638e-05	4.6563e-05	0.418815	0.000321968	0.00490383
Q9H3Q1	CDC42EP4	CDC42EP4_S_64	0.000392418	0.000389515	0.000303271	0.000828948	0.000815542	0.000945137	0.000361735	0.000863209	5.06516e-05	7.12679e-05	0.419058	0.000576569	0.00622695
Q92538	GBF1	GBF1_S_1318	0.00051893	0.000491801	0.000505381	0.00103808	0.00110457	0.00145969	0.000505371	0.00120078	1.35646e-05	0.000226674	0.420869	0.00606984	0.0212087
Q5JTD0	TJAP1	TJAP1_S_545	4.61016e-05	4.79947e-05	5.21374e-05	0.000105423	0.000129445	0.000111135	4.87446e-05	0.000115334	3.087e-06	1.25495e-05	0.422638	0.000871598	0.00699634
P06400	RB1	RB1_T_821	0.000288845	0.000254737	0.00022158	0.000378968	0.000814359	0.000590807	0.000255054	0.000594711	3.36339e-05	0.000217721	0.42887	0.0557817	0.0905309
Q7Z417	NUFIP2	NUFIP2_S_212	0.00130575	0.00150938	0.00134817	0.00318071	0.00300109	0.00348802	0.00138777	0.00322327	0.000107435	0.000246241	0.430546	0.000291933	0.00468671
P67809	YBX1	YBX1_S_165	0.000146466	0.000201658	0.000139712	0.000308257	0.00032922	0.000492426	0.000162612	0.000376635	3.39829e-05	0.000100825	0.43175	0.0252582	0.0513814
O94979	SEC31A	SEC31A_S_799	0.000285148	0.000312749	0.000290313	0.000600197	0.000648111	0.000798978	0.00029607	0.000682429	1.46736e-05	0.000103739	0.433847	0.00308377	0.0143106
Q7Z460	CLASP1	CLASP1_S_598	0.000535761	0.000477911	0.000429032	0.000995855	0.00105066	0.00126241	0.000480901	0.00110298	5.34273e-05	0.000140768	0.436004	0.00201799	0.011099
Q8N9T8	KRI1	KRI1_S_171	0.000544894	0.00055467	0.00056684	0.00149171	0.0014134	0.000907488	0.000555468	0.00127087	1.09947e-05	0.000317122	0.437078	0.0174674	0.0413373
Q9UDY2	TJP2	TJP2_S_130	0.000272066	0.000320327	0.000327294	0.000526544	0.000679781	0.000889281	0.000306562	0.000698535	3.00771e-05	0.000182094	0.438864	0.0212311	0.046536
P98175	RBM10	RBM10_S_736	0.000898957	0.00084311	0.000825283	0.00195361	0.00186773	0.00198578	0.000855783	0.00193571	3.84377e-05	6.10282e-05	0.442103	1.3133e-05	0.00195025
P06400	RB1	RB1_S_37	8.14478e-05	7.7563e-05	7.42826e-05	0.00015871	0.000185037	0.000183859	7.77645e-05	0.000175869	3.58686e-06	1.48713e-05	0.442173	0.000373731	0.00528563
P52926	HMGA2	HMGA2_S_44	0.000344329	0.000363243	0.000428641	0.000575041	0.000759129	0.00123448	0.000378738	0.000856216	4.42399e-05	0.000340271	0.442339	0.07354	0.113168
Q8N128	FAM177A1	FAM177A1_S_70	0.000974	0.000949127	0.000812143	0.00206798	0.00233822	0.00176613	0.000911756	0.00205744	8.71596e-05	0.000286189	0.44315	0.0026804	0.0133795
P46821	MAP1B	MAP1B_S_1438	0.000331673	0.000355224	0.000309483	0.000575008	0.00065076	0.00102068	0.000332127	0.000748815	2.28736e-05	0.000238467	0.443537	0.0394457	0.0691172
Q9BRR8	GPATCH1	GPATCH1_S_6	6.85497e-05	7.55605e-05	0.000109069	0.000175838	0.000191078	0.000202322	8.43932e-05	0.000189746	2.16558e-05	1.3292e-05	0.444768	0.00199141	0.0110551
P42166	TMPO	TMPO_S_184	0.00022258	0.000292382	0.000308315	0.00049033	0.000496132	0.000854915	0.000274426	0.000613792	4.56006e-05	0.000208838	0.447099	0.0513835	0.0862197
P48634	PRRC2A	PRRC2A_S_1085	0.000750534	0.000741563	0.000787415	0.00164733	0.00167222	0.00176645	0.000759837	0.00169534	2.43009e-05	6.28339e-05	0.448193	1.77255e-05	0.00150413
Q9H4H8	FAM83D	FAM83D_S_458	0.00059712	0.000785784	0.00066273	0.00118884	0.00162277	0.0017457	0.000681878	0.0015191	9.57782e-05	0.000292545	0.448869	0.00923387	0.0287168
Q15154	PCM1	PCM1_S_1765	0.000115763	0.000169425	0.000152234	0.000219946	0.000266682	0.000480425	0.000145807	0.000322351	2.7402e-05	0.000138877	0.452325	0.0968695	0.143493
Q2M2I8	AAK1	AAK1_S_623	0.00508175	0.00529202	0.00409012	0.0115615	0.0103449	0.00998537	0.00482129	0.0106306	0.000641887	0.000825982	0.453531	0.000653131	0.00657559
Q8WW12	PCNP	PCNP_S_119	0.000311869	0.000303228	0.000283331	0.000629616	0.000660083	0.000687581	0.000299476	0.000659093	1.46341e-05	2.89948e-05	0.454375	4.35613e-05	0.00235231
Q4G0J3	LARP7	LARP7_S_258	0.00107828	0.00111758	0.00115612	0.00176573	0.00246333	0.00308441	0.00111733	0.00243782	3.89228e-05	0.000659707	0.45833	0.025796	0.0512469
Q9NYF8	BCLAF1	BCLAF1_S_648	0.000154797	0.00015624	0.000139119	0.000268261	0.000390335	0.000321193	0.000150052	0.000326596	9.49567e-06	6.12162e-05	0.459441	0.00783846	0.0251678
Q969E4	TCEAL3	TCEAL3_S_121	0.00129041	0.00118638	0.00118273	0.003275	0.0020177	0.00259904	0.00121984	0.00263058	6.11399e-05	0.000629246	0.463715	0.0180706	0.0422595
Q01082	SPTBN1	SPTBN1_S_2102	0.000366357	0.000346058	0.000385041	0.000663763	0.000772875	0.000927669	0.000365819	0.000788102	1.94971e-05	0.000132611	0.464177	0.00548159	0.0203504
Q05519	SRSF11	SRSF11_S_483	9.55385e-05	9.80689e-05	0.000113451	0.000198365	0.00017485	0.000287843	0.000102353	0.000220353	9.69406e-06	5.96189e-05	0.464495	0.0276906	0.0534033
P60709	ACTB	ACTB_S_233	3.48026e-05	4.70267e-05	3.47412e-05	7.68143e-05	8.66561e-05	8.73634e-05	3.88568e-05	8.36113e-05	7.07538e-06	5.89696e-06	0.464732	0.00109121	0.00780936
Q13523	PRPF4B	PRPF4B_S_394	0.00351542	0.00319187	0.00443359	0.00914056	0.008501	0.00620757	0.00371363	0.00794971	0.000644151	0.00154226	0.46714	0.0117838	0.0330169
Q96PD2	DCBLD2	DCBLD2_S_724	0.000271445	0.000255211	0.000303777	0.000599269	0.000635652	0.000541129	0.000276811	0.000592017	2.47236e-05	4.7677e-05	0.467573	0.000527373	0.00591056
P22059	OSBP	OSBP_S_190	0.000221656	0.000189166	0.000167992	0.000479356	0.000407145	0.000350492	0.000192938	0.000412331	2.703e-05	6.45884e-05	0.467921	0.00558992	0.0201237
Q86XP3	DDX42	DDX42_S_109	6.25243e-05	5.64732e-05	5.78823e-05	6.75707e-05	0.000109872	0.000200202	5.89599e-05	0.000125882	3.16625e-06	6.77492e-05	0.468376	0.162626	0.217567
Q9UKV3	ACIN1	ACIN1_S_710	0.000397156	0.000425769	0.000284193	0.000766243	0.000686776	0.000901931	0.000369039	0.000784983	7.48589e-05	0.000108795	0.470124	0.00548717	0.0202446
Q8WUD4	CCDC12	CCDC12_S_165	0.000457888	0.000476481	0.000365308	0.000774558	0.000827444	0.0011577	0.000433225	0.000919902	5.95487e-05	0.000207633	0.470947	0.0175047	0.041261
P78347	GTF2I	GTF2I_S_674	0.00106934	0.00092949	0.00121241	0.00172002	0.00213804	0.00295771	0.00107041	0.00227192	0.000141462	0.000629615	0.471148	0.0321301	0.0589051
O43768	ENSA	ENSA_S_67	0.00112592	0.000943453	0.00118289	0.00268223	0.00198937	0.00218834	0.00108409	0.00228665	0.000125081	0.00035674	0.474096	0.00529396	0.0199026
Q9NV70	EXOC1	EXOC1_S_470	0.000833675	0.000728121	0.000877328	0.00155562	0.00150994	0.00205876	0.000813041	0.0017081	7.6714e-05	0.000304532	0.47599	0.00783617	0.0252972
Q9UQ35	SRRM2	SRRM2_S_837	0.000315941	0.000231714	0.000239511	0.00056183	0.000560829	0.00052176	0.000262388	0.00054814	4.65412e-05	2.2851e-05	0.478689	0.000672625	0.00665899
P49023	PXN	PXN_S_302	0.000439331	0.000537742	0.000528135	0.00110171	0.00106744	0.000965984	0.000501736	0.00104504	5.42574e-05	7.05807e-05	0.48011	0.00045321	0.0057278
Q99590	SCAF11	SCAF11_S_827	0.000378625	0.000304743	0.000353054	0.00074476	0.000757632	0.000647906	0.000345474	0.000716766	3.75195e-05	5.99808e-05	0.48199	0.00081222	0.00660902
Q16512	PKN1	PKN1_S_562	0.000143014	0.000133552	0.000141683	0.00024221	0.000287563	0.000332636	0.000139416	0.00028747	5.12175e-06	4.52128e-05	0.484978	0.00487851	0.0194485
O00193	SMAP	SMAP_S_17	0.000316425	0.000323496	0.000265777	0.000689847	0.000569146	0.000601168	0.0003019	0.000620054	3.1482e-05	6.25274e-05	0.486893	0.00140784	0.00929174
Q9Y5J1	UTP18	UTP18_S_121	0.00149946	0.00161282	0.0013641	0.00281754	0.00337627	0.00298458	0.00149213	0.00305946	0.000124522	0.000286795	0.487709	0.000968494	0.0072821
P35251	RFC1	RFC1_S_360	0.000389962	0.000365596	0.000372132	0.000710782	0.000817073	0.000782088	0.000375897	0.000769981	1.26117e-05	5.41699e-05	0.488189	0.000253192	0.00455745
Q6NXS1	PPP1R2P3	PPP1R2P3_S_121	0.00261192	0.00268945	0.0022534	0.00507724	0.0052099	0.00513942	0.00251826	0.00514219	0.000232626	6.63748e-05	0.489725	4.72664e-05	0.00233969
Q8IWW6	ARHGAP12	ARHGAP12_S_240	0.000362046	0.000367012	0.000406129	0.000786031	0.000756278	0.000773145	0.000378395	0.000771818	2.41456e-05	1.49205e-05	0.490265	1.7854e-05	0.00132566
Q15459	SF3A1	SF3A1_S_329	0.000395003	0.000397013	0.00047256	0.0006706	0.000806285	0.00109848	0.000421526	0.000858454	4.42087e-05	0.000218657	0.491029	0.0274689	0.0534969
Q13177	PAK2	PAK2_S_2	8.18162e-05	8.9259e-05	7.72818e-05	0.000137577	0.00021149	0.000155635	8.27857e-05	0.000168234	6.04716e-06	3.85334e-05	0.492087	0.0191959	0.0438553
Q8WVC0	LEO1	LEO1_S_630	0.000306239	0.000331199	0.000285554	0.000518736	0.000573218	0.000780918	0.000307664	0.000624291	2.28561e-05	0.000138352	0.492822	0.0173805	0.0412962
Q9UIG0	BAZ1B	BAZ1B_S_1468	0.000161881	0.000210608	0.000167594	0.000333181	0.000380313	0.000381304	0.000180027	0.000364933	2.66371e-05	2.7502e-05	0.493317	0.00111695	0.00780551
P18858	LIG1	LIG1_S_911	0.000428297	0.000390609	0.000368129	0.000666464	0.000763096	0.000961743	0.000395678	0.000797101	3.0403e-05	0.000150548	0.496397	0.0106018	0.0307194
P54105	CLNS1A	CLNS1A_S_102	1.35942e-05	1.05152e-05	1.12225e-05	2.69105e-05	3.33299e-05	1.0119e-05	1.17773e-05	2.34532e-05	1.61273e-06	1.19855e-05	0.502164	0.169796	0.22614
Q9UQ35	SRRM2	SRRM2_S_1497	0.00181301	0.00163821	0.00169645	0.00293675	0.00322893	0.0040773	0.00171589	0.00341433	8.9004e-05	0.000592446	0.502556	0.00798432	0.0254983
P25205	MCM3	MCM3_S_704	0.0015178	0.00135287	0.00192213	0.00244732	0.00294777	0.00402717	0.0015976	0.00314075	0.0002929	0.000807408	0.508668	0.0358048	0.0648416
O75152	ZC3H11A	ZC3H11A_S_758	0.00024497	0.000280125	0.000144533	0.000386549	0.000354037	0.000574055	0.00022321	0.000438214	7.03667e-05	0.00011876	0.509362	0.0542216	0.0892178
Q8IYB3	SRRM1	SRRM1_S_636	0.00207005	0.00166343	0.00225694	0.00383899	0.00391992	0.00397195	0.00199681	0.00391029	0.000303458	6.70045e-05	0.510655	0.000437843	0.00565388
O15541	RNF113A	RNF113A_S_253	0.000122479	0.000137289	0.000124814	0.000195828	0.000236822	0.000318524	0.000128194	0.000250391	7.96252e-06	6.24632e-05	0.511973	0.0282725	0.0539996
P26639	TARS	TARS_S_7	0.000638765	0.000915719	0.00074076	0.00125353	0.00180635	0.00141998	0.000765081	0.00149329	0.000140069	0.000283602	0.512347	0.016298	0.0393536
Q5JSH3	WDR44	WDR44_S_403	7.19334e-05	7.39322e-05	7.17963e-05	0.000153071	0.000128394	0.000140565	7.2554e-05	0.000140677	1.19558e-06	1.23392e-05	0.515749	0.000680301	0.00651772
Q9Y5J1	UTP18	UTP18_S_206	0.00029178	0.000332873	0.000249898	0.00050772	0.000596988	0.000584438	0.000291517	0.000563048	4.14882e-05	4.83252e-05	0.517747	0.00179322	0.0104429
Q8IYB3	SRRM1	SRRM1_S_901	0.00113013	0.00121535	0.00111137	0.00211681	0.00216157	0.00238519	0.00115228	0.00222119	5.54147e-05	0.000143781	0.518769	0.000275078	0.00466847
Q15311	RALBP1	RALBP1_S_92	0.000286745	0.000282715	0.000286259	0.000591756	0.000496306	0.000557025	0.00028524	0.000548363	2.19975e-06	4.83107e-05	0.520166	0.000706853	0.00636168
P38398	BRCA1	BRCA1_S_1217	0.000188563	0.00015365	0.000163283	0.000196947	0.000192902	0.000572651	0.000168499	0.000320833	1.80311e-05	0.00021809	0.525191	0.294371	0.363527
O75821	EIF3G	EIF3G_S_42	0.00023075	0.000208919	0.000207345	0.000356586	0.000429571	0.000441599	0.000215671	0.000409252	1.30826e-05	4.6005e-05	0.52699	0.00218019	0.011667
Q9H0D6	XRN2	XRN2_S_470	0.000114997	0.000126384	0.000115151	0.00020887	0.000208549	0.000257671	0.000118844	0.00022503	6.53016e-06	2.82681e-05	0.528126	0.0031708	0.0146004
P08621	SNRNP70	SNRNP70_S_266	0.00217616	0.00147041	0.00339248	0.00531018	0.00518719	0.00267472	0.00234635	0.0043907	0.000972271	0.00148735	0.534391	0.117089	0.16639
P37837	TALDO1	TALDO1_S_2	0.0012414	0.00137691	0.00128725	0.00247554	0.0029484	0.00188071	0.00130185	0.00243488	6.89237e-05	0.000535003	0.534667	0.022002	0.0473521
Q9NZN4	EHD2	EHD2_S_438	4.92235e-05	4.6804e-05	5.89858e-05	7.11795e-05	8.93881e-05	0.000127769	5.16711e-05	9.61123e-05	6.4492e-06	2.88879e-05	0.537612	0.0600122	0.0958259
O94913	PCF11	PCF11_S_487	0.000882416	0.00092642	0.00101167	0.00158023	0.00194611	0.00171341	0.000940167	0.00174658	6.5713e-05	0.000185182	0.538289	0.00206943	0.0111749
P46100	ATRX	ATRX_S_729	0.000131062	0.000108823	0.000144355	0.000189083	0.000216679	0.000306942	0.00012808	0.000237568	1.79528e-05	6.16435e-05	0.53913	0.0418169	0.0724176
Q01082	SPTBN1	SPTBN1_S_2338	0.000722113	0.00063817	0.000527943	0.00116798	0.00119826	0.00112341	0.000629409	0.00116322	9.73812e-05	3.76495e-05	0.541094	0.000897899	0.00701779
Q9UQ35	SRRM2	SRRM2_S_2581	0.00024073	0.000235318	0.000225583	0.000419492	0.000439649	0.000436649	0.000233877	0.00043193	7.67553e-06	1.08754e-05	0.54147	1.34681e-05	0.00160001
P13051	UNG	UNG_S_63	0.000511232	0.000631791	0.000608886	0.000911143	0.000942116	0.00136792	0.00058397	0.00107373	6.40255e-05	0.000255251	0.543872	0.032174	0.0588042
Q8IUD2	ERC1	ERC1_S_17	0.00243012	0.00202984	0.00178522	0.00398675	0.00412887	0.00336387	0.00208173	0.0038265	0.000325566	0.0004069	0.544029	0.00439697	0.0181375
Q96CW6	SLC7A6OS	SLC7A6OS_S_302	0.000299142	0.000331983	0.000312433	0.000561071	0.000628692	0.000543367	0.000314519	0.00057771	1.65199e-05	4.50305e-05	0.544425	0.000684129	0.00645036
Q9HC52	CBX8	CBX8_S_190	0.000310557	0.000324089	0.000349599	0.000575379	0.000498116	0.000710379	0.000328082	0.000594625	1.98251e-05	0.000107432	0.551746	0.0134138	0.0349464
O75781	PALM	PALM_T_141	0.00022589	0.000154764	0.000274098	0.000320996	0.000355708	0.000506156	0.000218251	0.000394287	6.0033e-05	9.84242e-05	0.553533	0.0572974	0.0919855
Q9UQ35	SRRM2	SRRM2_S_1219	0.000503036	0.000448549	0.000520626	0.000701074	0.000830681	0.00109263	0.000490737	0.000874794	3.75799e-05	0.000199469	0.560974	0.0305802	0.0571216
P13861	PRKAR2A	PRKAR2A_S_78	0.000957582	0.000952619	0.000944294	0.00177016	0.0016205	0.00168343	0.000951498	0.00169137	6.71439e-06	7.51425e-05	0.562562	7.04329e-05	0.00246101
P20042	EIF2S2	EIF2S2_S_2	0.0055391	0.00624772	0.0050597	0.0123046	0.0103963	0.00719403	0.0056155	0.00996497	0.000597682	0.00258242	0.563524	0.0467684	0.0793726
Q63ZY6	NSUN5P2	NSUN5P2_S_260	0.000315462	0.000388105	0.000311386	0.000449515	0.000679816	0.000668899	0.000338318	0.00059941	4.31651e-05	0.000129927	0.564418	0.0298472	0.0564625
Q16629	SRSF7	SRSF7_S_181	0.000994877	0.000801723	0.00129665	0.001348	0.0017878	0.00233369	0.00103108	0.00182316	0.000249442	0.000493796	0.565548	0.0682214	0.106641
Q92598	HSPH1	HSPH1_S_809	0.000368373	0.000537537	0.000386487	0.000764851	0.000839138	0.000679369	0.000430799	0.000761119	9.28805e-05	7.99495e-05	0.566008	0.00952884	0.0291759
Q9H0D6	XRN2	XRN2_S_499	0.00170954	0.0018221	0.00152092	0.00291335	0.0031988	0.00280401	0.00168418	0.00297205	0.000152181	0.000203838	0.566673	0.000932409	0.00710065
Q14157	UBAP2L	UBAP2L_S_453	0.000185092	0.000196533	0.000169973	0.000265446	0.000356439	0.000351318	0.000183866	0.000324401	1.33225e-05	5.11206e-05	0.566786	0.00997322	0.0299197
P25788	PSMA3	PSMA3_S_250	0.0200884	0.0213601	0.0164078	0.0404384	0.0368145	0.0245821	0.0192854	0.033945	0.00257196	0.00830851	0.568138	0.0432714	0.0740726
O95104	SCAF4	SCAF4_S_139	0.000521451	0.000469727	0.000506279	0.000710791	0.000911737	0.00100348	0.000499152	0.000875336	2.65883e-05	0.000149701	0.570241	0.0127928	0.0340758
Q00587	CDC42EP1	CDC42EP1_S_121	0.000117573	0.000130133	0.000105436	0.000153814	0.000209837	0.000253148	0.000117714	0.000205599	1.23488e-05	4.9802e-05	0.57254	0.0412787	0.0719049
Q09666	AHNAK	AHNAK_S_5448	2.85549e-05	2.44326e-05	4.33136e-05	1.76455e-05	6.46719e-05	8.49723e-05	3.21003e-05	5.57632e-05	9.92728e-06	3.45362e-05	0.575654	0.317709	0.38672
P49792	RANBP2	RANBP2_S_2900	7.79898e-05	8.01328e-05	8.64647e-05	0.000132938	0.000126574	0.000164585	8.15291e-05	0.000141366	4.40664e-06	2.03588e-05	0.576725	0.00762196	0.0248761
Q6KC79	NIPBL	NIPBL_S_2658	8.74402e-05	9.03845e-05	9.27738e-05	0.00016256	0.000163477	0.000142583	9.01995e-05	0.000156207	2.6716e-06	1.18076e-05	0.577437	0.000701095	0.00640693
Q9UPT8	ZC3H4	ZC3H4_S_1104	5.45133e-05	5.79722e-05	6.01449e-05	9.00718e-05	8.5633e-05	0.000122015	5.75435e-05	9.92398e-05	2.84015e-06	1.98481e-05	0.579843	0.0227187	0.0480245
Q03169	TNFAIP2	TNFAIP2_S_2	3.24977e-05	2.66874e-05	7.58143e-06	3.49925e-05	5.59332e-05	2.38955e-05	2.22555e-05	3.82737e-05	1.3036e-05	1.6269e-05	0.581482	0.254038	0.318351
Q9Y2W1	THRAP3	THRAP3_S_533	0.000142083	0.000118476	0.000122641	0.000262166	0.000200158	0.000194995	0.000127733	0.000219107	1.26004e-05	3.738e-05	0.582973	0.0159688	0.0388749
Q9UK58	CCNL1	CCNL1_S_335	0.000188731	0.000258519	0.000251166	0.000292231	0.000434586	0.000467198	0.000232805	0.000398005	3.83464e-05	9.30428e-05	0.58493	0.0467119	0.0795039
Q9H4Z3	PCIF1	PCIF1_S_116	0.000109248	0.000107795	9.73788e-05	0.000147893	0.000211907	0.000177571	0.000104807	0.000179124	6.474e-06	3.20356e-05	0.58511	0.0169825	0.0405124
Q9NZ63	C9orf78	C9orf78_S_261	0.000681166	0.000808161	0.000674086	0.000979183	0.00123612	0.00145862	0.000721138	0.00122464	7.54475e-05	0.000239925	0.588856	0.0256429	0.0512858
P27816	MAP4	MAP4_S_1073	0.0005375	0.00063927	0.000609214	0.00103072	0.000994353	0.000996182	0.000595328	0.00100708	5.22868e-05	2.04881e-05	0.59114	0.00022143	0.00424289
Q6P6C2	ALKBH5	ALKBH5_S_374	0.000216317	0.000223998	0.000138634	0.000283194	0.00031942	0.00037465	0.000192983	0.000325755	4.72238e-05	4.6056e-05	0.592418	0.0252081	0.0514558
Q5F1R6	DNAJC21	DNAJC21_S_370	9.0374e-05	0.000109034	9.78775e-05	0.000128253	0.000175762	0.000197087	9.9095e-05	0.000167034	9.38917e-06	3.52371e-05	0.593263	0.0320697	0.0589766
Q99708	RBBP8	RBBP8_S_506	0.00128669	0.00119242	0.00103376	0.00149689	0.00142226	0.0029901	0.00117096	0.00196975	0.000127825	0.000884437	0.594469	0.19648	0.254268
O43815	STRN	STRN_S_245	0.000258453	0.000260259	0.000229594	0.000421227	0.00039747	0.000434872	0.000249435	0.000417856	1.72067e-05	1.89275e-05	0.596941	0.000337261	0.00500833
P26599	PTBP1	PTBP1_S_140	0.00157473	0.00172166	0.00168099	0.00296608	0.00320506	0.00215206	0.00165913	0.0027744	7.58678e-05	0.00055205	0.598013	0.0256636	0.051155
Q8IYB3	SRRM1	SRRM1_S_616	0.00197954	0.00153239	0.00210825	0.00297229	0.00294579	0.00347356	0.00187339	0.00313054	0.000302246	0.000297354	0.598425	0.00681228	0.0228616
Q96MU7	YTHDC1	YTHDC1_S_146	0.0029601	0.00312487	0.00285558	0.00501604	0.00513356	0.004749	0.00298018	0.0049662	0.000135763	0.000197061	0.600093	0.000136104	0.00336856
Q9H0B6	KLC2	KLC2_S_582	0.000480549	0.00050129	0.000399268	0.000906669	0.000889496	0.000494399	0.000460369	0.000763521	5.39215e-05	0.000233225	0.602955	0.0933265	0.139286
O75533	SF3B1	SF3B1_T_223	0.000257665	0.000227259	0.000252833	0.000339487	0.000449533	0.000426441	0.000245919	0.000405154	1.63394e-05	5.80292e-05	0.606977	0.0102226	0.0302101
Q9BUH6	C9orf142	C9orf142_S_148	0.000417626	0.000489607	0.000383973	0.000679076	0.000785783	0.000655613	0.000430402	0.000706824	5.39634e-05	6.93798e-05	0.608924	0.00551699	0.020229
P24928	POLR2A	POLR2A_S_1913	0.000485261	0.000483479	0.000538501	0.00066911	0.000895523	0.000910179	0.000502413	0.000824937	3.12651e-05	0.000135149	0.609032	0.0157718	0.0387127
Q13547	HDAC1	HDAC1_S_421	0.00482178	0.00413797	0.00420982	0.00740889	0.00812354	0.00606974	0.00438986	0.00720072	0.000375779	0.00104261	0.609641	0.0117553	0.0330931
Q641Q2	FAM21A	FAM21A_S_333	0.000700053	0.00076962	0.000582349	0.0011408	0.00122651	0.000997527	0.000684007	0.00112161	9.46609e-05	0.000115693	0.609843	0.00712806	0.023654
O00178	GTPBP1	GTPBP1_S_44	0.000343194	0.000244116	0.000301554	0.000567051	0.00047988	0.000409469	0.000296288	0.000485467	4.97487e-05	7.89398e-05	0.610316	0.024635	0.0504592
Q9H6F5	CCDC86	CCDC86_S_58	0.00137247	0.00204536	0.00161305	0.00212141	0.0032804	0.00282504	0.00167696	0.00274229	0.000340968	0.00058391	0.611519	0.052503	0.0871139
Q92614	MYO18A	MYO18A_S_2041	0.000439848	0.000402904	0.000406563	0.000562084	0.000719907	0.000757593	0.000416438	0.000679861	2.03556e-05	0.000103724	0.612535	0.0124822	0.0341679
Q8IYB3	SRRM1	SRRM1_S_653	0.00738542	0.00609159	0.00796989	0.0141455	0.0111131	0.00954716	0.00714897	0.0116019	0.000961215	0.00233781	0.616188	0.0379808	0.067345
P22314	UBA1	UBA1_S_4	0.00179378	0.00160312	0.00153374	0.0026158	0.0028576	0.00250033	0.00164354	0.00265791	0.000134651	0.000182321	0.61836	0.00149236	0.00963543
Q9UQ35	SRRM2	SRRM2_S_1478	0.00118323	0.00107063	0.0012175	0.00203037	0.0018836	0.00169718	0.00115712	0.00187039	7.68356e-05	0.000166989	0.618654	0.00255229	0.0129578
Q2M2I8	AAK1	AAK1_S_670	0.000781339	0.000694686	0.000543758	0.00109397	0.00104087	0.00112474	0.000673261	0.00108653	0.000120231	4.24284e-05	0.619646	0.0049466	0.0194588
Q8NDI1	EHBP1	EHBP1_S_428	0.00059946	0.000600143	0.00064066	0.000922582	0.000989516	0.0010576	0.000613421	0.0009899	2.35921e-05	6.75112e-05	0.61968	0.000802565	0.00662116
Q9UQ35	SRRM2	SRRM2_S_1012	0.0013242	0.00126791	0.00120907	0.00182427	0.00189961	0.00240817	0.00126706	0.00204402	5.75731e-05	0.000317605	0.619888	0.0140406	0.0362615
Q02952	AKAP12	AKAP12_S_504	0.000176133	0.000196263	0.000212568	0.000253826	0.000307079	0.000379359	0.000194988	0.000313422	1.82508e-05	6.30065e-05	0.622127	0.0352807	0.0640879
Q9NTI5	PDS5B	PDS5B_S_1358	0.00119021	0.00130271	0.0010786	0.00151521	0.00221839	0.0020035	0.00119051	0.00191237	0.000112053	0.000360343	0.622532	0.0295646	0.0561067
Q5JTV8	TOR1AIP1	TOR1AIP1_S_154	0.000873717	0.000731824	0.000742206	0.00107554	0.00120647	0.00146836	0.000782582	0.00125012	7.90955e-05	0.000200015	0.626004	0.0196893	0.0443008
Q6PD62	CTR9	CTR9_S_970	0.000677314	0.000690133	0.000775376	0.000850609	0.0010113	0.00154438	0.000714274	0.00113543	5.33022e-05	0.000363162	0.629078	0.117806	0.167009
Q14004	CDK13	CDK13_S_340	0.00041802	0.000438704	0.000416102	0.000668237	0.000593542	0.000738801	0.000424276	0.00066686	1.25323e-05	7.26391e-05	0.636229	0.0046814	0.0189167
Q9UKV3	ACIN1	ACIN1_S_1004	0.000803425	0.000877566	0.000698279	0.00128354	0.00126817	0.00118659	0.00079309	0.0012461	9.00894e-05	5.21116e-05	0.636458	0.00165796	0.0101528
Q641Q2	FAM21A	FAM21A_S_158	0.000449524	0.000491142	0.000450789	0.000671444	0.000668575	0.000844093	0.000463818	0.000728037	2.36714e-05	0.000100518	0.63708	0.0114077	0.0325777
Q9UQ35	SRRM2	SRRM2_S_778	0.00182071	0.00170996	0.00168454	0.00268969	0.00261192	0.00287876	0.00173841	0.00272679	7.24039e-05	0.000137236	0.637528	0.000383664	0.00529991
Q8NDC0	MAPK1IP1L	MAPK1IP1L_S_15	6.25373e-05	5.53378e-05	7.1262e-05	0.000103152	0.000109549	8.28884e-05	6.30457e-05	9.85297e-05	7.97425e-06	1.39182e-05	0.639865	0.0185941	0.0428098
O60341	KDM1A	KDM1A_S_131	0.000504762	0.000504275	0.000379677	0.000824364	0.000856051	0.000474993	0.000462904	0.000718469	7.20776e-05	0.000211451	0.644293	0.118606	0.167742
Q8IYB3	SRRM1	SRRM1_S_626	0.0036725	0.00336386	0.0038401	0.00587153	0.00564587	0.00530818	0.00362549	0.00560853	0.000241579	0.000283526	0.646424	0.000768645	0.00661703
Q9UQ35	SRRM2	SRRM2_S_972	0.000942263	0.000900497	0.000917793	0.0012889	0.00143769	0.00153061	0.000920185	0.00141907	2.09855e-05	0.000121926	0.648442	0.00221057	0.0117239
Q29RF7	PDS5A	PDS5A_S_1305	0.000285135	0.000272291	0.000300507	0.000364293	0.000509809	0.00044535	0.000285978	0.000439817	1.41271e-05	7.29159e-05	0.650219	0.0230109	0.0476254
O75151	PHF2	PHF2_S_1056	0.00055735	0.000486754	0.000632531	0.000597264	0.000769197	0.00121099	0.000558878	0.000859151	7.29009e-05	0.000316599	0.6505	0.184665	0.243218
P05387	RPLP2	RPLP2_S_101	0.00111627	0.0015864	0.00137211	0.00207644	0.00249658	0.0016513	0.00135826	0.00207478	0.00023537	0.000422642	0.654653	0.0622809	0.0989167
P49756	RBM25	RBM25_S_677	0.000566153	0.000547639	0.000497281	0.000947358	0.000880447	0.000620084	0.000537024	0.000815963	3.56419e-05	0.000172904	0.658148	0.0520818	0.0866571
Q9UKE5	TNIK	TNIK_S_764	0.000320944	0.000479196	0.000378387	0.00042419	0.000577185	0.000784281	0.000392842	0.000595219	8.01101e-05	0.000180722	0.659996	0.150877	0.204148
P18858	LIG1	LIG1_S_141	0.000647071	0.000639547	0.000593612	0.000742438	0.00103079	0.00107537	0.000626743	0.000949533	2.89378e-05	0.000180729	0.660054	0.0378575	0.0673274
Q5JSH3	WDR44	WDR44_S_162	9.45495e-05	7.82944e-05	9.72577e-05	0.000111235	0.000128811	0.000168307	9.00339e-05	0.000136118	1.02565e-05	2.92291e-05	0.661441	0.0615356	0.097995
Q9NYZ3	GTSE1	GTSE1_S_575	0.000108718	0.000128057	9.42513e-05	0.00011202	0.000194583	0.000192707	0.000110342	0.000166437	1.69612e-05	4.71355e-05	0.662967	0.124447	0.173118
Q8N556	AFAP1	AFAP1_S_548	0.000632424	0.000590983	0.000663236	0.000856737	0.000859114	0.00112897	0.000628881	0.000948273	3.62563e-05	0.000156491	0.663186	0.0262017	0.0515358
Q9BUQ8	DDX23	DDX23_S_107	0.00464141	0.00364216	0.0046115	0.00761525	0.00669239	0.004935	0.00429836	0.00641421	0.000568476	0.00136161	0.67013	0.0679391	0.10648
Q92615	LARP4B	LARP4B_S_736	0.00109968	0.00116877	0.00102717	0.00167382	0.00164687	0.00156657	0.00109854	0.00162909	7.08069e-05	5.5796e-05	0.674329	0.00052179	0.00596045
O60264	SMARCA5	SMARCA5_S_116	0.000453699	0.000456502	0.000381572	0.00051338	0.000617977	0.000781049	0.000430591	0.000637469	4.2475e-05	0.000134895	0.67547	0.0644129	0.101759
P51858	HDGF	HDGF_S_165	0.00240273	0.00246459	0.00224897	0.00347802	0.00251334	0.00450193	0.0023721	0.00349776	0.000111029	0.000994443	0.678175	0.123169	0.172147
Q8IYB3	SRRM1	SRRM1_S_402	0.00984335	0.00913926	0.00940832	0.0145145	0.0147468	0.0124849	0.00946364	0.0139154	0.000355289	0.00124429	0.680085	0.00398207	0.0171402
Q96JM3	CHAMP1	CHAMP1_S_284	0.000209039	0.000194583	0.00019366	0.000264146	0.00031854	0.000287909	0.000199094	0.000290198	8.62502e-06	2.7269e-05	0.686063	0.0052682	0.0200597
Q02952	AKAP12	AKAP12_S_696	0.00842022	0.00815048	0.0105102	0.0121709	0.0127245	0.0145671	0.00902696	0.0131542	0.00129156	0.00125457	0.686243	0.0165368	0.0397687
Q9H501	ESF1	ESF1_S_657	7.97543e-05	0.000103156	6.31733e-05	0.000128565	9.65607e-05	0.000133268	8.20279e-05	0.000119465	2.0088e-05	1.99743e-05	0.686629	0.0839539	0.127216
Q9UPU7	TBC1D2B	TBC1D2B_S_957	0.000665912	0.000596175	0.000595558	0.0008116	0.00083304	0.00105521	0.000619215	0.00089995	4.04421e-05	0.000134886	0.688055	0.0259829	0.0514461
Q86WB0	ZC3HC1	ZC3HC1_S_335	0.000398972	0.000423074	0.000429246	0.000578925	0.000600259	0.000632843	0.000417097	0.000604009	1.59975e-05	2.71543e-05	0.690549	0.000506466	0.00601682
Q9NYV4	CDK12	CDK12_S_332	0.000646683	0.000558979	0.000747172	0.000875013	0.000870911	0.00106791	0.000650945	0.000937946	9.41686e-05	0.000112573	0.694011	0.027606	0.0534135
Q8IYB3	SRRM1	SRRM1_S_738	0.00255756	0.0023787	0.00253066	0.00442437	0.00366086	0.00259824	0.00248897	0.00356115	9.64422e-05	0.000917136	0.698923	0.114308	0.163219
Q8NFC6	BOD1L1	BOD1L1_S_2986	0.000248991	0.0002238	0.000238599	0.00024338	0.000267854	0.000502807	0.00023713	0.000338014	1.26595e-05	0.000143239	0.701539	0.291126	0.360269
O95359	TACC2	TACC2_S_2317	0.000297694	0.000414317	0.000352833	0.000494044	0.000372587	0.000650692	0.000354948	0.000505774	5.83403e-05	0.000139423	0.701792	0.158964	0.213148
Q13610	PWP1	PWP1_S_50	0.000158649	0.000191064	0.000156878	0.000239383	0.000308099	0.000174218	0.000168864	0.000240566	1.92464e-05	6.69485e-05	0.701942	0.14919	0.203254
P46937	YAP1	YAP1_S_163	0.000150091	0.000166143	0.000172132	0.000238154	0.000243681	0.000209437	0.000162789	0.000230424	1.13967e-05	1.83845e-05	0.706474	0.00563238	0.0200337
Q15276	RABEP1	RABEP1_S_410	0.0010939	0.00113079	0.00078614	0.00134736	0.00147897	0.00143293	0.00100361	0.00141975	0.000189237	6.67834e-05	0.706892	0.022926	0.0477826
Q7Z7F0	KIAA0907	KIAA0907_S_571	0.000232024	0.000315754	0.000246357	0.000291644	0.000380765	0.000446688	0.000264712	0.000373032	4.47811e-05	7.78105e-05	0.709621	0.104851	0.153403
Q14739	LBR	LBR_S_69	0.00238269	0.00296081	0.00289497	0.00420159	0.00415974	0.00324551	0.00274616	0.00386895	0.00031649	0.000540317	0.709795	0.0360225	0.0650376
Q8IYB3	SRRM1	SRRM1_S_752	0.000115052	0.000131009	0.000189521	0.000144301	0.000233822	0.000233215	0.000145194	0.000203779	3.92089e-05	5.15109e-05	0.712507	0.192071	0.250197
P55081	MFAP1	MFAP1_S_52	0.0012669	0.00115888	0.0010658	0.00162821	0.00165586	0.00160237	0.00116386	0.00162881	0.00010064	2.67535e-05	0.714545	0.00150571	0.00961709
Q09666	AHNAK	AHNAK_S_135	0.000789335	0.00102721	0.000897561	0.00104114	0.00160206	0.00114513	0.000904702	0.00126278	0.000119098	0.000298392	0.716438	0.125757	0.17372
P06748	NPM1	NPM1_S_125	0.000372618	0.000428789	0.000417499	0.000628034	0.000663686	0.000409364	0.000406302	0.000567028	2.97121e-05	0.0001377	0.716546	0.119318	0.168349
Q9BRZ2	TRIM56	TRIM56_S_469	6.25295e-05	4.97059e-05	5.88141e-05	0.000101084	9.65433e-05	4.05156e-05	5.70165e-05	7.93809e-05	6.59807e-06	3.37348e-05	0.718265	0.322809	0.392123
P08651	NFIC	NFIC_S_333	0.000799806	0.000751447	0.000848262	0.00108314	0.00122363	0.00103113	0.000799838	0.00111263	4.84076e-05	9.95778e-05	0.718869	0.00808344	0.0255402
Q07955	SRSF1	SRSF1_S_199	0.000976133	0.000821689	0.00126075	0.0013588	0.00127625	0.00160395	0.00101952	0.001413	0.000222721	0.000170443	0.72153	0.0719767	0.111922
P85037	FOXK1	FOXK1_S_431	0.00186332	0.00145996	0.00159632	0.00279442	0.00208866	0.00190324	0.00163987	0.00226211	0.000205173	0.000470229	0.724931	0.103572	0.151905
Q9NQC3	RTN4	RTN4_S_7	0.00471943	0.00537398	0.00453842	0.0068335	0.00777938	0.00539008	0.00487728	0.00666766	0.000439575	0.00120325	0.731483	0.0727059	0.112467
Q9NTZ6	RBM12	RBM12_S_422	0.000877285	0.000860151	0.000883063	0.00123564	0.00126246	0.00108299	0.0008735	0.0011937	1.19159e-05	9.68096e-05	0.73176	0.00472418	0.0189606
Q96F86	EDC3	EDC3_S_131	0.000493884	0.000666708	0.000498072	0.000810815	0.000854589	0.000599691	0.000552888	0.000755032	9.85935e-05	0.000136298	0.732271	0.105861	0.153745
Q02880	TOP2B	TOP2B_S_1581	5.46045e-05	6.83148e-05	6.20712e-05	4.80875e-05	0.000118169	8.49921e-05	6.16635e-05	8.37496e-05	6.86426e-06	3.50573e-05	0.736285	0.344548	0.414294
Q9Y3Z3	SAMHD1	SAMHD1_S_18	0.000349338	0.0003414	0.000345011	0.000420788	0.000619504	0.000362059	0.00034525	0.000467451	3.97465e-06	0.000134917	0.73858	0.191926	0.250558
Q13428	TCOF1	TCOF1_S_906	0.00103986	0.000958681	0.000950564	0.000912916	0.00163039	0.00144718	0.000983036	0.00133016	4.93813e-05	0.000372776	0.739034	0.185087	0.243234
Q9H307	PNN	PNN_S_692	0.00057815	0.000789138	0.000676373	0.000725049	0.00122422	0.000792983	0.00068122	0.000914083	0.000105578	0.000270724	0.74525	0.237443	0.300727
Q9NS69	TOMM22	TOMM22_S_15	0.000354877	0.000303287	0.000329951	0.000495311	0.000419638	0.000405814	0.000329372	0.000440254	2.58001e-05	4.81785e-05	0.74814	0.0245796	0.0505201
Q02880	TOP2B	TOP2B_S_1522	0.00356548	0.00332133	0.0033907	0.00468847	0.00496886	0.00395985	0.00342584	0.00453906	0.000125808	0.000520832	0.754746	0.0227871	0.0478287
Q86X95	CIR1	CIR1_S_202	8.48218e-05	6.45886e-05	7.34847e-05	0.000101498	0.000110266	8.30639e-05	7.42984e-05	9.82757e-05	1.01411e-05	1.38841e-05	0.75602	0.0731206	0.112815
Q8N8A6	DDX51	DDX51_S_83	0.000249967	0.000286728	0.000239333	0.000286651	0.000357865	0.000375967	0.000258676	0.000340161	2.48689e-05	4.72165e-05	0.760451	0.0572966	0.0922335
Q15637	SF1	SF1_S_80	0.00422054	0.00440936	0.00420013	0.0053415	0.0058386	0.00561618	0.00427668	0.00559876	0.000115358	0.000249008	0.763861	0.00112752	0.00778776
Q9UQ35	SRRM2	SRRM2_S_454	0.00791797	0.00634677	0.00757702	0.00985527	0.00949518	0.0092224	0.00728059	0.00952428	0.000826482	0.000317436	0.764424	0.0117876	0.0328725
Q96E39	RBMXL1	RBMXL1_S_208	0.000613874	0.000781099	0.000643445	0.000859312	0.000953948	0.000853087	0.000679473	0.000888782	8.92441e-05	5.6521e-05	0.764498	0.0264894	0.0519298
Q6P6C2	ALKBH5	ALKBH5_S_64	0.00112421	0.00114175	0.00103513	0.00134192	0.00140651	0.00156102	0.00110036	0.00143648	5.71718e-05	0.000112581	0.766011	0.00995013	0.0300019
Q6PKG0	LARP1	LARP1_T_780	9.43427e-05	0.000130225	0.000105429	0.000117085	0.000180391	0.000133209	0.000109999	0.000143562	1.83724e-05	3.28982e-05	0.766213	0.197755	0.255362
O75976	CPD	CPD_T_1368	0.000314105	0.000209718	0.000129124	0.000220672	0.000300018	0.000330011	0.000217649	0.000283567	9.27454e-05	5.64955e-05	0.76754	0.352421	0.420358
O60716	CTNND1	CTNND1_S_346	0.00476169	0.00439545	0.00552789	0.00626502	0.00680346	0.00601284	0.00489501	0.00636044	0.000577871	0.000403852	0.769602	0.0227528	0.0479261
Q5T1M5	FKBP15	FKBP15_S_1114	7.21984e-05	8.02316e-05	5.71186e-05	7.93046e-05	9.16745e-05	9.99107e-05	6.98495e-05	9.02966e-05	1.17342e-05	1.03719e-05	0.773557	0.0865498	0.130484
O43493	TGOLN2	TGOLN2_S_66	0.000979235	0.00081877	0.000678047	0.000988249	0.000957456	0.00124296	0.000825351	0.00106289	0.000150702	0.000156705	0.776517	0.131387	0.181076
P29590	PML	PML_S_505	0.00063777	0.000590377	0.000494709	0.000781481	0.000766193	0.000670844	0.000574285	0.000739506	7.28752e-05	5.99525e-05	0.77658	0.0386845	0.067984
Q9H4A3	WNK1	WNK1_S_2029	0.000933079	0.000805716	0.000713653	0.000962202	0.0012349	0.00095903	0.000817483	0.00105204	0.000110185	0.000158367	0.777042	0.102972	0.1514
P23588	EIF4B	EIF4B_S_497	0.00124916	0.00142255	0.00126933	0.00168846	0.00207487	0.00129338	0.00131368	0.00168557	9.48224e-05	0.000390753	0.779367	0.184422	0.243438
Q00341	HDLBP	HDLBP_S_944	0.000579668	0.000623041	0.000490755	0.000611805	0.000840147	0.000719666	0.000564488	0.000723872	6.74365e-05	0.000114229	0.779817	0.105888	0.153408
Q09666	AHNAK	AHNAK_S_511	0.000101427	0.00012158	0.000148066	0.000198031	0.000156684	0.000120742	0.000123691	0.000158486	2.33914e-05	3.86759e-05	0.780454	0.253283	0.318076
O15014	ZNF609	ZNF609_S_576	0.000847442	0.000806599	0.000906323	0.000927351	0.00114014	0.00120684	0.000853455	0.00109144	5.0133e-05	0.000145969	0.781951	0.0557589	0.0907419
Q15061	WDR43	WDR43_S_77	0.00192461	0.00222034	0.00174272	0.0023232	0.00307876	0.00210955	0.00196255	0.00250384	0.000241062	0.00050923	0.783818	0.171436	0.227306
Q5T200	ZC3H13	ZC3H13_S_207	0.00129059	0.00117461	0.00104026	0.00176623	0.00160192	0.00109826	0.00116849	0.0014888	0.000125278	0.000348059	0.784848	0.208046	0.26691
Q14738	PPP2R5D	PPP2R5D_S_88	0.000797737	0.00108079	0.00104798	0.000717666	0.00163891	0.00135714	0.000975501	0.00123791	0.000154819	0.000472057	0.788024	0.412022	0.478945
Q04637	EIF4G1	EIF4G1_S_1144	0.00789729	0.00937253	0.00687992	0.0106079	0.0127082	0.00704713	0.00804991	0.0101211	0.00125329	0.00286175	0.795362	0.31486	0.384829
Q6PKG0	LARP1	LARP1_T_782	0.00209072	0.00306451	0.00227974	0.00230032	0.00400417	0.00302721	0.00247832	0.00311057	0.000516376	0.000854979	0.796743	0.334488	0.403833
Q8IYB3	SRRM1	SRRM1_S_675	0.00245742	0.00207063	0.0027858	0.00268161	0.00315028	0.00333837	0.00243795	0.00305676	0.00035798	0.000338222	0.797561	0.0951368	0.141632
Q13459	MYO9B	MYO9B_S_1290	0.000470666	0.000485073	0.000412305	0.0005257	0.000681068	0.000507129	0.000456015	0.000571299	3.85331e-05	9.55155e-05	0.798207	0.124561	0.172873
O75909	CCNK	CCNK_S_324	0.00435317	0.00443196	0.00453825	0.00583031	0.00579914	0.00504462	0.00444113	0.00555802	9.28792e-05	0.000444895	0.799048	0.01309	0.0347118
Q9UQ35	SRRM2	SRRM2_S_1041	0.000325016	0.000321645	0.000300586	0.000374186	0.000464776	0.000345008	0.000315749	0.000394657	1.32394e-05	6.24531e-05	0.800059	0.0989954	0.146277
Q13085	ACACA	ACACA_S_25	0.000611528	0.000675063	0.000927439	0.000813111	0.00101148	0.000921417	0.00073801	0.000915335	0.000167098	9.93219e-05	0.806273	0.189254	0.247614
Q99590	SCAF11	SCAF11_S_816	0.00167653	0.0015251	0.00143664	0.00211019	0.00205128	0.00157917	0.00154609	0.00191354	0.000121315	0.000291075	0.807971	0.113721	0.163165
P78312	FAM193A	FAM193A_S_293	4.17322e-05	5.0264e-05	4.577e-05	5.13882e-05	5.39983e-05	6.44155e-05	4.59221e-05	5.66006e-05	4.26794e-06	6.89252e-06	0.811335	0.0846477	0.127941
Q9BUI4	POLR3C	POLR3C_S_204	0.000647006	0.000652409	0.000454059	0.00084662	0.00071421	0.000589651	0.000584492	0.000716827	0.00011299	0.000128504	0.815387	0.251443	0.316434
Q01082	SPTBN1	SPTBN1_S_2164	0.00515627	0.0050209	0.0046369	0.0055316	0.00611725	0.00640322	0.00493802	0.00601736	0.000269425	0.000444314	0.82063	0.0228037	0.0476951
Q8IWA0	WDR75	WDR75_S_779	0.000356028	0.000381015	0.000338842	0.000367653	0.000381019	0.000560835	0.000358628	0.000436502	2.12063e-05	0.000107883	0.821595	0.287174	0.356864
O14737	PDCD5	PDCD5_S_119	0.00512236	0.00540046	0.00399299	0.0062605	0.00614527	0.00518514	0.00483861	0.00586363	0.000745405	0.000590411	0.825189	0.135289	0.185592
Q09666	AHNAK	AHNAK_S_559	0.00102325	0.00108955	0.00117419	0.00151598	0.00151011	0.000950409	0.00109566	0.0013255	7.56534e-05	0.000324853	0.826601	0.298611	0.366478
Q9NYF8	BCLAF1	BCLAF1_S_998	0.00197605	0.00158884	0.00245908	0.00236521	0.0025559	0.00231109	0.00200799	0.00241073	0.000435994	0.000128598	0.832937	0.199672	0.257278
Q9Y2W1	THRAP3	THRAP3_S_243	0.0011924	0.00113264	0.000959896	0.0018027	0.00136422	0.000767318	0.00109498	0.00131141	0.000120742	0.000519709	0.834961	0.521037	0.589516
Q9UQ35	SRRM2	SRRM2_S_818	0.00233317	0.00221577	0.00220431	0.0021158	0.00255399	0.00340847	0.00225109	0.00269275	7.1319e-05	0.000657413	0.835979	0.311715	0.38177
P46821	MAP1B	MAP1B_S_1154	0.000181892	0.000176785	0.00013493	0.000199741	0.000204961	0.000183757	0.000164536	0.000196153	2.57663e-05	1.10479e-05	0.838813	0.122482	0.171591
P20962	PTMS	PTMS_S_101	0.000355323	0.000336939	0.000342724	0.000454453	0.000420996	0.000354097	0.000344995	0.000409848	9.40047e-06	5.10985e-05	0.841763	0.0966728	0.143559
P06748	NPM1	NPM1_S_4	0.000460998	0.000550878	0.000556393	0.000565165	0.000768441	0.000528977	0.000522757	0.000620861	5.35555e-05	0.000129083	0.841987	0.290877	0.360712
P35611	ADD1	ADD1_S_465	0.000178906	0.000148273	0.000240473	0.000179223	0.000154895	0.000339831	0.000189217	0.00022465	4.69568e-05	0.000100489	0.842276	0.609526	0.671723
Q8IYB3	SRRM1	SRRM1_S_725	0.011593	0.0106519	0.0116933	0.0151552	0.0150538	0.00998397	0.0113127	0.0133977	0.000574466	0.00295679	0.844381	0.296731	0.365681
Q9UQ35	SRRM2	SRRM2_S_1672	0.00711709	0.00643431	0.00607469	0.00953502	0.00877376	0.00493378	0.00654203	0.00774752	0.000529483	0.00246632	0.844404	0.454349	0.522018
P46937	YAP1	YAP1_S_61	2.76668e-05	3.1613e-05	4.23269e-05	3.74976e-05	3.4801e-05	4.79453e-05	3.38689e-05	4.00813e-05	7.58595e-06	6.94262e-06	0.845005	0.354451	0.420247
Q9UPN4	CEP131	CEP131_S_89	5.10514e-05	5.54571e-05	5.6969e-05	5.84876e-05	7.33375e-05	6.15631e-05	5.44925e-05	6.44627e-05	3.07443e-06	7.83812e-06	0.845333	0.109558	0.157573
Q13769	THOC5	THOC5_S_312	0.0016879	0.00173635	0.00175701	0.00200623	0.00131505	0.00279573	0.00172709	0.002039	3.5471e-05	0.000740884	0.847026	0.506741	0.575533
P0C1Z6	TFPT	TFPT_S_249	0.000118704	0.000165129	0.000119235	0.000172618	0.000229736	7.21676e-05	0.000134356	0.000158174	2.66511e-05	7.97711e-05	0.849419	0.649469	0.702704
O95400	CD2BP2	CD2BP2_S_194	0.00110085	0.00112637	0.00104445	0.00112771	0.00135493	0.00136876	0.00109056	0.0012838	4.19169e-05	0.000135353	0.849476	0.0774793	0.11831
Q14103	HNRNPD	HNRNPD_S_80	0.00229557	0.00182746	0.0020356	0.00211386	0.002457	0.00267809	0.00205288	0.00241631	0.000234536	0.000284305	0.84959	0.162826	0.217345
Q6Y7W6	GIGYF2	GIGYF2_S_26	0.000473271	0.000502561	0.00056144	0.000649285	0.00063868	0.000513183	0.000512424	0.000600383	4.49043e-05	7.57032e-05	0.853496	0.158524	0.213038
O00567	NOP56	NOP56_S_519	0.00131787	0.00143315	0.00137844	0.00117172	0.00138936	0.00225671	0.00137649	0.00160593	5.76628e-05	0.000573999	0.857127	0.528773	0.595998
Q8TB72	PUM2	PUM2_S_136	0.000469134	0.000433301	0.000549607	0.000476064	0.000525261	0.000685804	0.000484014	0.000562376	5.95637e-05	0.000109685	0.860659	0.337985	0.407228
P42167	TMPO	TMPO_S_180	0.00312425	0.00321406	0.00376564	0.00318276	0.00389159	0.00457835	0.00336798	0.00388423	0.000347297	0.000697822	0.867089	0.315263	0.384531
P61978	HNRNPK	HNRNPK_S_216	0.00012065	0.000151278	0.000131866	0.000151396	0.000165026	0.000149193	0.000134598	0.000155205	1.54957e-05	8.57619e-06	0.867226	0.114105	0.163322
Q9NQS7	INCENP	INCENP_S_142	0.000237272	0.00028943	0.000252242	0.000261305	0.000328959	0.000306927	0.000259648	0.000299064	2.68558e-05	3.45056e-05	0.868202	0.193463	0.25091
P35658	NUP214	NUP214_S_678	0.000390544	0.000453194	0.00036072	0.000402592	0.000483534	0.000490055	0.000401486	0.000458727	4.71983e-05	4.87235e-05	0.875217	0.21767	0.278056
Q9Y2X3	NOP58	NOP58_S_502	0.0014626	0.0017396	0.00172647	0.00134603	0.00178863	0.00248079	0.00164289	0.00187182	0.000156272	0.000571935	0.877698	0.540259	0.605498
Q8IYB3	SRRM1	SRRM1_S_426	0.0115968	0.0105575	0.0113459	0.0144096	0.014111	0.00948926	0.0111667	0.01267	0.000542309	0.00275862	0.881354	0.406806	0.47474
Q96B23	C18orf25	C18orf25_S_66	0.000558765	0.000637682	0.000505645	0.000713863	0.000689073	0.000516064	0.000567364	0.000639667	6.64374e-05	0.000107758	0.886968	0.378542	0.444375
Q9UQ35	SRRM2	SRRM2_S_484	0.00630996	0.0051545	0.00606792	0.00656	0.00685394	0.00635227	0.00584413	0.00658874	0.000609372	0.000252068	0.886987	0.12215	0.17153
Q9UQ35	SRRM2	SRRM2_S_231	0.00227799	0.00206257	0.00297493	0.00306863	0.00294672	0.00219226	0.0024385	0.00273587	0.000476888	0.000474709	0.891306	0.486668	0.555925
Q9BPX3	NCAPG	NCAPG_S_973	0.000679673	0.000673462	0.000609122	0.000625581	0.000795301	0.000776787	0.000654086	0.000732556	3.90637e-05	9.31046e-05	0.892881	0.249489	0.315312
Q6PD62	CTR9	CTR9_S_941	0.000474661	0.000481337	0.000463684	0.000503077	0.000557279	0.000522659	0.000473227	0.000527672	8.91354e-06	2.74465e-05	0.896821	0.0308535	0.0574513
Q15019	SEPT2	SEPT2_S_218	0.00356325	0.00357445	0.00349948	0.0043435	0.00444104	0.00306228	0.00354573	0.00394894	4.04386e-05	0.000769416	0.897894	0.415974	0.482595
Q15287	RNPS1	RNPS1_S_155	0.00204996	0.00165331	0.00283937	0.00253304	0.00265571	0.00207121	0.00218088	0.00241999	0.000603774	0.000308217	0.901194	0.574253	0.639975
Q5T1M5	FKBP15	FKBP15_S_1162	0.000354433	0.000321468	0.000397795	0.000294817	0.000386796	0.000505342	0.000357899	0.000395652	3.82815e-05	0.000105541	0.904581	0.591525	0.654312
P78559	MAP1A	MAP1A_S_2019	0.00101983	0.00111808	0.000679721	0.000911608	0.000893185	0.00131001	0.000939208	0.00103827	0.000230029	0.000235517	0.904591	0.629771	0.686392
Q9NYF8	BCLAF1	BCLAF1_S_397	0.000962495	0.00086083	0.000958044	0.000950735	0.00112984	0.000984849	0.000927123	0.00102181	5.74546e-05	9.50985e-05	0.907337	0.213977	0.273927
Q13153	PAK1	PAK1_S_174	0.000175099	0.00019003	0.000173129	0.000167097	0.000155518	0.000270009	0.000179419	0.000197541	9.24155e-06	6.30252e-05	0.908261	0.648003	0.702398
Q8NEY8	PPHLN1	PPHLN1_S_205	0.00184891	0.00161422	0.00179342	0.00174973	0.00205208	0.00198425	0.00175218	0.00192869	0.000122659	0.000158647	0.908486	0.202071	0.259806
Q0ZGT2	NEXN	NEXN_S_160	0.000249521	0.000284639	0.000303335	0.0002706	0.000337026	0.000313903	0.000279165	0.000307176	2.73217e-05	3.37203e-05	0.908811	0.326216	0.395453
Q8N3F8	MICALL1	MICALL1_S_640	0.000703563	0.000827553	0.000764198	0.00077477	0.000775764	0.000966276	0.000765105	0.000838936	6.20003e-05	0.000110281	0.911994	0.36929	0.435235
P35580	MYH10	MYH10_S_1956	7.27801e-05	6.13967e-05	5.77491e-05	7.35263e-05	9.56698e-05	3.91088e-05	6.39753e-05	6.94349e-05	7.84028e-06	2.85016e-05	0.92137	0.765056	0.804324
Q9NQG5	RPRD1B	RPRD1B_S_164	0.000392159	0.000371977	0.000349812	0.000382484	0.000475753	0.000345688	0.000371316	0.000401308	2.11814e-05	6.70445e-05	0.925265	0.501018	0.570124
Q13442	PDAP1	PDAP1_S_60	0.0125553	0.0119565	0.0114734	0.0150547	0.0124762	0.0113354	0.0119951	0.0129554	0.00054199	0.0019054	0.925874	0.448353	0.518136
Q6PKG0	LARP1	LARP1_S_517	0.00076529	0.000883431	0.000721881	0.000882822	0.00101951	0.000654384	0.000790201	0.00085224	8.36061e-05	0.000184476	0.927204	0.623821	0.683671
Q9NWH9	SLTM	SLTM_S_371	0.000445142	0.000449346	0.000312184	0.000403905	0.000345093	0.000552265	0.000402224	0.000433755	7.80054e-05	0.000106763	0.927307	0.700762	0.750005
O60841	EIF5B	EIF5B_S_107	0.00252911	0.00267355	0.00268341	0.00292017	0.00188802	0.00363016	0.00262869	0.00281278	8.63818e-05	0.000876024	0.934552	0.73551	0.781561
Q8IYB3	SRRM1	SRRM1_S_605	0.00888387	0.00755108	0.0100641	0.00937396	0.0102221	0.00869132	0.00883303	0.00942912	0.0012573	0.000766872	0.936782	0.521908	0.589379
Q13427	PPIG	PPIG_S_687	0.00104401	0.000916358	0.00106922	0.00108639	0.00113756	0.0010008	0.00100986	0.00107492	8.19528e-05	6.91012e-05	0.93948	0.352512	0.419623
Q9Y3T9	NOC2L	NOC2L_S_672	0.00102453	0.00119809	0.000872926	0.00110736	0.00135278	0.000830296	0.00103185	0.00109681	0.000162706	0.000261403	0.940772	0.733296	0.780605
Q9UQ35	SRRM2	SRRM2_S_1762	0.00465261	0.00446679	0.0046046	0.00539382	0.00556037	0.0036234	0.00457467	0.0048592	9.64607e-05	0.00107347	0.941445	0.671222	0.722293
Q8NE71	ABCF1	ABCF1_S_105	0.00830711	0.00924697	0.00796115	0.00752475	0.0086739	0.0108869	0.00850508	0.0090285	0.000665376	0.00170887	0.942026	0.646966	0.702556
O75533	SF3B1	SF3B1_T_244	0.00252882	0.00239166	0.00248423	0.00280734	0.00270089	0.00229682	0.00246824	0.00260168	6.99632e-05	0.000269329	0.948709	0.452896	0.521358
Q9NYV4	CDK12	CDK12_S_681	0.000204411	0.000201686	0.000184962	0.000245718	0.000219567	0.000154685	0.00019702	0.000206657	1.05309e-05	4.68698e-05	0.953368	0.745759	0.791037
Q9NQS7	INCENP	INCENP_S_197	0.000154926	0.000148899	0.000157926	8.16809e-05	0.000111978	0.000290058	0.000153917	0.000161239	4.59739e-06	0.000112585	0.95459	0.915809	0.936301
Q8WWY3	PRPF31	PRPF31_S_445	0.00012694	0.000149066	0.000125026	0.000103074	0.000128334	0.000187966	0.000133677	0.000139791	1.33612e-05	4.35902e-05	0.956262	0.827722	0.861062
Q9UQ35	SRRM2	SRRM2_S_914	0.00152896	0.0013605	0.00132949	0.00166494	0.00167897	0.00105738	0.00140632	0.0014671	0.00010734	0.000354892	0.958572	0.790557	0.825292
Q9H1E3	NUCKS1	NUCKS1_S_14	0.00911903	0.00845537	0.00885318	0.00860988	0.00868003	0.0102267	0.00880919	0.00917221	0.000334005	0.000913915	0.960422	0.55336	0.61785
O75554	WBP4	WBP4_S_258	0.000628378	0.000648396	0.000559132	0.000457239	0.000543845	0.000901492	0.000611969	0.000634192	4.68399e-05	0.000235504	0.964958	0.88041	0.909502
Q12888	TP53BP1	TP53BP1_S_1426	0.000842937	0.000793177	0.000746502	0.000771	0.00112027	0.000575664	0.000794205	0.00082231	4.82259e-05	0.000275903	0.965823	0.870466	0.900795
P08648	ITGA5	ITGA5_S_126	0.000164822	0.000132742	8.07227e-05	0.000143017	0.000126849	0.000119741	0.000126095	0.000129869	4.24416e-05	1.19287e-05	0.970944	0.889319	0.91552
Q14684	RRP1B	RRP1B_S_732	0.000285077	0.000313	0.000315895	0.000308498	0.000409824	0.000221626	0.000304657	0.000313316	1.70187e-05	9.41918e-05	0.972364	0.883083	0.91068
Q13247	SRSF6	SRSF6_S_314	0.0245657	0.0263591	0.0272134	0.0274263	0.0316856	0.0210708	0.0260461	0.0267276	0.00135134	0.00534178	0.974502	0.840847	0.873187
P05386	RPLP1	RPLP1_S_101	8.06205e-05	0.000107254	6.28136e-05	7.62149e-05	8.72512e-05	9.22697e-05	8.35628e-05	8.52453e-05	2.23661e-05	8.2132e-06	0.980263	0.908556	0.932094
Q9UQ35	SRRM2	SRRM2_S_1854	0.000374475	0.000317823	0.000446593	0.000329328	0.000357169	0.000473347	0.00037963	0.000386615	6.45397e-05	7.63917e-05	0.981934	0.90955	0.931505
Q96T23	RSF1	RSF1_S_1277	0.000503398	0.000494226	0.000419764	0.000372916	0.00044915	0.000621144	0.000472463	0.00048107	4.58682e-05	0.000127155	0.982108	0.917491	0.936408
O75962	TRIO	TRIO_S_1785	0.000480814	0.000344892	0.000658897	0.000397418	0.000438988	0.00067488	0.000494868	0.000503762	0.000157474	0.000149643	0.982345	0.946871	0.959797
P09651	HNRNPA1	HNRNPA1_S_6	0.00132598	0.00133477	0.0015331	0.00136049	0.00140303	0.00150052	0.00139795	0.00142135	0.000117125	7.17938e-05	0.983538	0.782666	0.818492
Q9UQ35	SRRM2	SRRM2_S_1124	0.000135109	0.000134732	0.000154998	0.000142237	0.000161789	0.000127345	0.000141613	0.00014379	1.15935e-05	1.72746e-05	0.984856	0.864959	0.896659
O76021	RSL1D1	RSL1D1_S_467	0.00016669	0.000266624	0.000197301	0.000135884	0.00032763	0.000172372	0.000210205	0.000211962	5.12015e-05	0.000101819	0.991709	0.979973	0.981626
Q6P2E9	EDC4	EDC4_S_879	0.000133551	0.000128769	0.000130328	0.000124176	0.000149083	0.000121269	0.000130882	0.000131509	2.43893e-06	1.52887e-05	0.995232	0.947443	0.958742
Q14676	MDC1	MDC1_S_329	0.000117631	0.00013514	0.000121116	0.000119052	0.00016039	9.62035e-05	0.000124629	0.000125215	9.2683e-06	3.25343e-05	0.99532	0.977501	0.980804
Q7Z309	FAM122B	FAM122B_S_149	0.000377287	0.000442262	0.000396746	0.000362841	0.000504624	0.000354162	0.000405432	0.000407209	3.33473e-05	8.44754e-05	0.995635	0.974584	0.981192
O15027	SEC16A	SEC16A_S_891	0.00116222	0.00120719	0.000995709	0.000960818	0.0012411	0.00117304	0.00112171	0.00112498	0.00011141	0.000146188	0.997087	0.976842	0.9818
Q9UHB7	AFF4	AFF4_S_694	0.000229012	0.000297422	0.000212204	0.000185833	0.000253666	0.000295871	0.000246213	0.000245123	4.5138e-05	5.55142e-05	1.00444	0.980224	0.980224
Q14157	UBAP2L	UBAP2L_S_608	0.00139918	0.00143511	0.00122289	0.00109061	0.00136102	0.00157968	0.00135239	0.00134377	0.000113584	0.000244992	1.00641	0.95856	0.966698
P19105	MYL12A	MYL12A_S_19	0.00110479	0.000896188	0.000997896	0.000805678	0.000999991	0.00116658	0.000999625	0.00099075	0.000104312	0.000180628	1.00896	0.94479	0.959325
Q6PKG0	LARP1	LARP1_S_143	0.00035436	0.000517447	0.000398406	0.000308696	0.000530273	0.000416658	0.000423404	0.000418542	8.4368e-05	0.0001108	1.01162	0.954683	0.964424
Q9UQ35	SRRM2	SRRM2_S_2727	0.00234816	0.00215761	0.00226887	0.00243304	0.00262307	0.00161997	0.00225821	0.00222536	9.5722e-05	0.000532825	1.01476	0.921339	0.938723
Q9NYF8	BCLAF1	BCLAF1_S_161	0.000368212	0.000375374	0.000396753	0.000369514	0.000418455	0.000324863	0.000380113	0.000370944	1.48491e-05	4.68123e-05	1.02472	0.762613	0.803178
P16104	H2AFX	H2AFX_S_140	0.000561254	0.000957166	0.00054705	0.000523632	0.00105804	0.000425469	0.00068849	0.000669047	0.000232789	0.000340435	1.02906	0.938844	0.95492
Q3KQU3	MAP7D1	MAP7D1_S_112	0.000926408	0.00110066	0.000837426	0.000651353	0.000797271	0.00132911	0.000954832	0.000925912	0.0001339	0.000356721	1.03123	0.901754	0.926717
Q9Y3P9	RABGAP1	RABGAP1_S_37	0.000788934	0.000713321	0.000745184	0.000639696	0.000665035	0.000868142	0.000749146	0.000724291	3.79619e-05	0.000125221	1.03432	0.758655	0.800428
Q13428	TCOF1	TCOF1_T_1270	0.000241907	0.000262394	0.00025413	0.000182609	0.000286999	0.000259414	0.00025281	0.000243007	1.0307e-05	5.40945e-05	1.04034	0.773222	0.810042
P46013	MKI67	MKI67_S_2223	0.000530151	0.000652851	0.000819837	0.000550308	0.000565736	0.000796712	0.000667613	0.000637585	0.000145406	0.000138024	1.0471	0.808114	0.84214
P46100	ATRX	ATRX_S_849	0.0013909	0.00125975	0.00143343	0.00103566	0.00122606	0.00163839	0.00136136	0.00130004	9.05326e-05	0.000308102	1.04717	0.757428	0.800555
Q14839	CHD4	CHD4_S_1535	0.000439415	0.000487531	0.000496526	0.000415322	0.000528568	0.000414888	0.000474491	0.000452926	3.07076e-05	6.55079e-05	1.04761	0.632896	0.688535
O00505	KPNA3	KPNA3_S_60	0.000446402	0.000475993	0.000540873	0.00034394	0.000543602	0.000506814	0.000487756	0.000464785	4.83215e-05	0.000106259	1.04942	0.750374	0.794514
Q14157	UBAP2L	UBAP2L_S_467	0.00120192	0.00136417	0.00118893	0.0011099	0.00143454	0.00102724	0.00125167	0.00119056	9.76421e-05	0.000215296	1.05133	0.677516	0.727748
Q8IYB3	SRRM1	SRRM1_S_450	0.00252397	0.00186643	0.00259693	0.00248525	0.00208664	0.00204066	0.00232911	0.00220418	0.000402353	0.000244493	1.05668	0.669677	0.721938
P17535	JUND	JUND_S_251	0.00102238	0.00107053	0.00100688	0.00107799	0.00123418	0.000611829	0.00103326	0.000974666	3.31909e-05	0.000323785	1.06012	0.770748	0.808877
Q99613	EIF3C	EIF3C_S_39	0.00156393	0.0016271	0.00164616	0.00145132	0.0018464	0.00125298	0.0016124	0.0015169	4.30395e-05	0.000302098	1.06296	0.61657	0.678226
O60832	DKC1	DKC1_S_494	0.00106995	0.000964438	0.00110185	0.00089605	0.000975445	0.00106621	0.00104541	0.000979235	7.19163e-05	8.51427e-05	1.06758	0.36186	0.428177
Q14676	MDC1	MDC1_S_402	0.000206113	0.000202785	0.000192355	0.000176387	0.000234849	0.000148501	0.000200417	0.000186579	7.17805e-06	4.40668e-05	1.07417	0.619839	0.680562
Q5H9R7	PPP6R3	PPP6R3_S_617	0.000646262	0.000621012	0.000654333	0.000496607	0.000743436	0.000546584	0.000640536	0.000595542	1.73829e-05	0.000130495	1.07555	0.585711	0.64909
Q96TA1	FAM129B	FAM129B_S_665	0.00116612	0.00146679	0.0014883	0.0010106	0.00172351	0.00106314	0.00137374	0.00126575	0.000180121	0.000397299	1.08532	0.690166	0.739997
Q5T200	ZC3H13	ZC3H13_S_265	8.51838e-05	8.62938e-05	6.59496e-05	7.52019e-05	8.0632e-05	6.2722e-05	7.91424e-05	7.2852e-05	1.14388e-05	9.18331e-06	1.08635	0.498887	0.568789
Q02241	KIF23	KIF23_S_902	0.00140842	0.0012408	0.000938823	0.000961527	0.0012719	0.00105346	0.00119601	0.00109563	0.000237979	0.000159423	1.09162	0.576623	0.641412
Q9UQ35	SRRM2	SRRM2_S_1747	0.000471416	0.000542354	0.000625507	0.000380564	0.000633251	0.000482392	0.000546426	0.000498736	7.7126e-05	0.000127134	1.09562	0.608158	0.671461
Q7L014	DDX46	DDX46_S_804	0.000150679	0.000150474	0.000128219	0.00013447	0.000144371	0.000111829	0.000143124	0.000130224	1.29087e-05	1.66815e-05	1.09906	0.349178	0.419014
Q96T23	RSF1	RSF1_S_622	0.000640362	0.000604248	0.000570075	0.000467791	0.000428756	0.000753279	0.000604895	0.000549942	3.5148e-05	0.000177173	1.09992	0.626099	0.684904
Q02952	AKAP12	AKAP12_S_598	0.000399224	0.000436062	0.000667297	0.000401351	0.000523487	0.000433899	0.000500861	0.000452912	0.00014531	6.32485e-05	1.10587	0.627945	0.68566
Q15942	ZYX	ZYX_S_258	0.000232618	0.000283868	0.000272973	0.000353196	0.00022113	0.000139008	0.000263153	0.000237778	2.69991e-05	0.00010806	1.10672	0.713276	0.762025
Q6PKG0	LARP1	LARP1_S_546	9.30888e-05	0.000109106	0.000107873	9.67576e-05	0.000108957	7.4041e-05	0.000103356	9.32518e-05	8.91288e-06	1.77201e-05	1.10835	0.427451	0.494943
Q9H1E3	NUCKS1	NUCKS1_S_54	0.018624	0.0185694	0.0190056	0.0133886	0.0149185	0.0223172	0.018733	0.0168748	0.000237631	0.00477496	1.11012	0.537704	0.603774
O15541	RNF113A	RNF113A_S_84	0.000823592	0.000829333	0.000673772	0.000864461	0.000701462	0.000527346	0.000775566	0.000697757	8.82022e-05	0.000168588	1.11151	0.517844	0.587021
Q9BQG0	MYBBP1A	MYBBP1A_S_1159	0.00051979	0.000611766	0.000535366	0.000420826	0.000635844	0.000435822	0.000555641	0.000497497	4.92261e-05	0.000120046	1.11687	0.480979	0.550485
Q86YP4	GATAD2A	GATAD2A_S_100	0.000334866	0.000285937	0.000339896	0.000266695	0.000313229	0.000273526	0.000320233	0.000284483	2.98074e-05	2.51275e-05	1.12567	0.187417	0.245752
Q9P2E9	RRBP1	RRBP1_S_583	0.00330335	0.00315609	0.00298007	0.00304514	0.00301372	0.00232575	0.0031465	0.00279487	0.000161856	0.00040657	1.12581	0.236387	0.30003
O00418	EEF2K	EEF2K_S_470	0.00126573	0.00119753	0.00137192	0.00116515	0.00117108	0.00106816	0.00127839	0.0011348	8.78796e-05	5.77835e-05	1.12654	0.0772592	0.118584
P46821	MAP1B	MAP1B_S_1792	0.000957989	0.000959755	0.000963743	0.000727362	0.000935681	0.000883826	0.000960496	0.000848956	2.94749e-06	0.000108449	1.13138	0.149553	0.203282
P16402	HIST1H1D	HIST1H1D_S_2	0.000188582	0.00014908	0.00020953	0.000149104	0.00015059	0.000179743	0.000182397	0.000159813	3.06962e-05	1.72767e-05	1.14132	0.329024	0.398045
Q96TA1	FAM129B	FAM129B_S_691	0.00545592	0.00646611	0.00641636	0.0063355	0.00682617	0.00289791	0.0061128	0.00535319	0.000569411	0.00214045	1.1419	0.584469	0.648925
P08238	HSP90AB1	HSP90AB1_S_255	0.0050169	0.00460503	0.00586597	0.00360827	0.00426038	0.00565548	0.00516264	0.00450805	0.00064298	0.00104583	1.1452	0.408005	0.475206
P49959	MRE11A	MRE11A_S_547	0.000105699	8.56612e-05	0.000100499	7.75023e-05	0.000111243	6.59634e-05	9.72865e-05	8.49031e-05	1.03981e-05	2.35298e-05	1.14585	0.451303	0.520531
P17096	HMGA1	HMGA1_S_99	0.0310811	0.0316349	0.0363524	0.031687	0.029102	0.0256469	0.0330228	0.028812	0.00289674	0.00303047	1.14615	0.156885	0.211315
O60832	DKC1	DKC1_S_513	0.00177452	0.00197087	0.00198519	0.00138683	0.00237981	0.00123002	0.00191019	0.00166555	0.000117716	0.000623513	1.14688	0.540824	0.604989
Q7Z5K2	WAPAL	WAPAL_S_77	0.000323161	0.00031099	0.000276691	0.000283017	0.000317141	0.000186155	0.000303614	0.000262104	2.40966e-05	6.79507e-05	1.15837	0.375093	0.441199
P46821	MAP1B	MAP1B_S_1427	0.0010248	0.00113686	0.00104189	0.000877419	0.000937696	0.000941489	0.00106785	0.000918868	6.0368e-05	3.59456e-05	1.16214	0.021339	0.0466007
Q9UJF2	RASAL2	RASAL2_S_736	0.000131573	0.000130871	0.000109554	0.000115338	0.000102338	0.000102214	0.000123999	0.00010663	1.2515e-05	7.5414e-06	1.16289	0.108579	0.156925
Q96TA1	FAM129B	FAM129B_S_638	7.46029e-05	0.000113976	6.67289e-05	8.21114e-05	0.000118145	1.76299e-05	8.51025e-05	7.26286e-05	2.53129e-05	5.09239e-05	1.17175	0.723317	0.771365
Q6PD62	CTR9	CTR9_T_925	0.000249967	0.000263059	0.000274597	0.000169592	0.000251626	0.000246589	0.000262541	0.000222602	1.23233e-05	4.59776e-05	1.17942	0.219814	0.280192
Q9UDY2	TJP2	TJP2_S_978	0.00335604	0.00408701	0.00294531	0.00387676	0.00146901	0.00339475	0.00346279	0.00291351	0.000578288	0.00127397	1.18853	0.533821	0.600549
Q9H3N1	TMX1	TMX1_S_247	0.000474435	0.000401455	0.000477804	0.000402124	0.000339278	0.000396901	0.000451231	0.000379434	4.31404e-05	3.48743e-05	1.18922	0.0884536	0.133016
Q9UQ80	PA2G4	PA2G4_S_2	0.000471326	0.000467427	0.000463093	0.000405133	0.000513533	0.000238823	0.000467282	0.00038583	4.11849e-06	0.000138368	1.21111	0.365764	0.431936
P10412	HIST1H1E	HIST1H1E_S_102	0.00196144	0.0011476	0.00365792	0.00129701	0.00144744	0.00277672	0.00225565	0.00184039	0.00128076	0.000814367	1.22564	0.660278	0.713101
P46821	MAP1B	MAP1B_S_1501	0.000933408	0.00108065	0.000800887	0.000768016	0.000715313	0.000781868	0.000938315	0.000755066	0.000139946	3.51166e-05	1.24269	0.0926736	0.13866
Q02880	TOP2B	TOP2B_S_1461	9.31017e-05	9.45568e-05	8.1599e-05	7.43282e-05	9.91256e-05	4.27465e-05	8.97525e-05	7.20668e-05	7.09853e-06	2.82575e-05	1.24541	0.352402	0.421181
O75531	BANF1	BANF1_S_4	0.000357341	0.000318217	0.000416717	0.000354931	0.000275592	0.000245119	0.000364092	0.000291881	4.95957e-05	5.66892e-05	1.2474	0.172147	0.227741
Q13428	TCOF1	TCOF1_S_381	0.000925458	0.000906559	0.000878468	0.000536928	0.00100671	0.000619945	0.000903495	0.000721193	2.36444e-05	0.000250722	1.25278	0.278185	0.34642
Q92733	PRCC	PRCC_S_157	0.000908847	0.000822677	0.000967733	0.000655996	0.000735603	0.000760006	0.000899752	0.000717202	7.2954e-05	5.43915e-05	1.25453	0.0254758	0.0511237
Q9UPN3	MACF1	MACF1_S_4521	0.000106184	0.000107716	0.000130185	7.1285e-05	0.000138183	6.3492e-05	0.000114695	9.09868e-05	1.34367e-05	4.10588e-05	1.26057	0.395675	0.46266
O60832	DKC1	DKC1_S_451	0.00234454	0.00253174	0.00282527	0.00203685	0.00189675	0.00213643	0.00256719	0.00202334	0.000242319	0.000120413	1.26878	0.0253246	0.0513407
O76093	FGF18	FGF18_S_59	0.00028604	0.00030954	0.00029173	0.000223698	0.000293319	0.000177768	0.00029577	0.000231595	1.22598e-05	5.81785e-05	1.2771	0.134906	0.185496
Q9Y2W1	THRAP3	THRAP3_S_248	0.00382446	0.00380754	0.00423344	0.00267244	0.00398264	0.00262418	0.00395515	0.00309309	0.000241155	0.000770754	1.27871	0.138173	0.189112
P30622	CLIP1	CLIP1_S_195	0.00158456	0.00183548	0.00139184	0.00129912	0.00124528	0.00118098	0.00160396	0.00124179	0.000222456	5.91462e-05	1.29164	0.0527072	0.0872091
O75909	CCNK	CCNK_S_340	0.000583211	0.000637412	0.000696997	0.000452723	0.000529855	0.000493514	0.000639206	0.000492031	5.69144e-05	3.85877e-05	1.29912	0.0207045	0.0457192
Q15424	SAFB	SAFB_S_383	0.00126321	0.00126796	0.00116607	0.000983522	0.000314273	0.0015398	0.00123241	0.000945866	5.75067e-05	0.000613633	1.30295	0.4658	0.534142
P33991	MCM4	MCM4_S_120	0.000354431	0.000460851	0.000693136	0.000304092	0.000471249	0.000381919	0.000502806	0.000385753	0.000173206	8.36448e-05	1.30344	0.351319	0.420732
P35251	RFC1	RFC1_S_69	0.0024923	0.00226666	0.00239924	0.00179257	0.00193623	0.00173762	0.00238607	0.00182214	0.000113394	0.000102553	1.30949	0.00308115	0.014411
Q9NPQ8	RIC8A	RIC8A_S_436	0.00552114	0.00547718	0.00491824	0.00389786	0.00403591	0.00417418	0.00530552	0.00403599	0.000336115	0.000138159	1.31455	0.00376417	0.0163206
P11388	TOP2A	TOP2A_S_1247	0.000917133	0.000973342	0.000830053	0.000665303	0.000805481	0.000598009	0.000906843	0.000689598	7.21968e-05	0.000105848	1.31503	0.0425245	0.0734289
Q9UQ35	SRRM2	SRRM2_S_248	0.000428168	0.000496624	0.000514236	0.000279151	0.000368236	0.00043776	0.000479676	0.000361716	4.54681e-05	7.95054e-05	1.32611	0.0895337	0.1343
P20020	ATP2B1	ATP2B1_S_1193	0.000576114	0.000507391	0.000422357	0.000346194	0.000380765	0.000402195	0.000501954	0.000376385	7.70223e-05	2.82561e-05	1.33362	0.0569222	0.0921302
P22059	OSBP	OSBP_S_379	0.000502409	0.000466201	0.000440837	0.000355843	0.000345772	0.000342902	0.000469816	0.000348172	3.09448e-05	6.79613e-06	1.34938	0.00265479	0.0133639
Q14978	NOLC1	NOLC1_S_698	0.00131143	0.00144253	0.00130826	0.00127709	0.000801169	0.000925461	0.00135407	0.00100124	7.662e-05	0.000246842	1.3524	0.0772828	0.118314
O75475	PSIP1	PSIP1_S_271	0.0134458	0.0105249	0.0120225	0.00768374	0.00885222	0.0100068	0.0119977	0.00884759	0.00146062	0.00116154	1.35604	0.0430825	0.0739625
Q16555	DPYSL2	DPYSL2_S_522	0.00762002	0.00719781	0.00620985	0.00448029	0.00512265	0.00585105	0.00700923	0.00515133	0.000723752	0.000685831	1.36066	0.032055	0.0591326
Q8IZL8	PELP1	PELP1_S_477	0.00156393	0.00149492	0.00149085	0.000860747	0.0011867	0.00128983	0.00151657	0.00111243	4.10688e-05	0.000223977	1.3633	0.0371463	0.066261
P46821	MAP1B	MAP1B_S_1378	0.000105479	0.000122733	0.000129722	0.000137678	7.15974e-05	5.30622e-05	0.000119311	8.74459e-05	1.24782e-05	4.44786e-05	1.3644	0.29818	0.366706
Q8TAQ2	SMARCC2	SMARCC2_S_302	0.00417528	0.00371321	0.00418703	0.00271613	0.00200083	0.00406724	0.00402518	0.00292807	0.000270234	0.00104938	1.37469	0.154364	0.208392
Q9UHB6	LIMA1	LIMA1_S_698	0.000732714	0.000720609	0.00098711	0.000475979	0.000709293	0.000576629	0.000813477	0.0005873	0.000150492	0.000117022	1.38511	0.109074	0.157256
Q92688	ANP32B	ANP32B_T_244	0.00582035	0.00576935	0.00535923	0.00403936	0.00440547	0.00374369	0.00564964	0.00406284	0.000252793	0.000331514	1.39057	0.0027422	0.0133513
Q13330	MTA1	MTA1_S_576	0.000690345	0.000668467	0.000681915	0.000392682	0.000626934	0.000443178	0.000680242	0.000487598	1.10342e-05	0.000123282	1.39509	0.0543313	0.0891513
P04183	TK1	TK1_S_231	0.000636619	0.000625222	0.000595828	0.000381564	0.00061947	0.000309991	0.000619223	0.000437008	2.10468e-05	0.000162018	1.41696	0.125565	0.173859
Q16637	SMN1	SMN1_S_28	0.000160867	0.000169507	0.000156164	0.000130243	0.000119534	9.34038e-05	0.000162179	0.000114394	6.76752e-06	1.89499e-05	1.41773	0.014693	0.0368254
Q9UHB6	LIMA1	LIMA1_S_373	0.000295761	0.000342632	0.00040979	0.000210242	0.00025646	0.000268342	0.000349394	0.000245015	5.73145e-05	3.06944e-05	1.42601	0.0497823	0.0837697
Q14195	DPYSL3	DPYSL3_S_518	0.0009012	0.000634737	0.000679137	0.000488342	0.000612704	0.000442257	0.000738358	0.000514434	0.000142762	8.81684e-05	1.43528	0.0819016	0.124423
O95218	ZRANB2	ZRANB2_S_153	0.00131183	0.00125066	0.00142934	0.000619339	0.000875658	0.00128558	0.00133061	0.00092686	9.08063e-05	0.00033606	1.43561	0.114947	0.163738
O76021	RSL1D1	RSL1D1_S_361	0.00114621	0.00139923	0.00129774	0.00075535	0.00122485	0.000675699	0.00128106	0.000885299	0.000127332	0.000296743	1.44704	0.10102	0.148898
Q96JC9	EAF1	EAF1_S_158	0.00326281	0.00341618	0.00289027	0.00199226	0.00235771	0.00223594	0.00318975	0.0021953	0.000270462	0.000186083	1.45299	0.00631161	0.0216711
Q7Z5K2	WAPAL	WAPAL_S_221	0.0008976	0.000914335	0.000789132	0.0005322	0.00083524	0.000419685	0.000867022	0.000595708	6.79718e-05	0.000214934	1.45545	0.105468	0.15355
P46100	ATRX	ATRX_S_1991	0.000235185	0.000181971	0.000232031	0.000165962	0.000142983	0.000131403	0.000216395	0.000146783	2.98542e-05	1.75898e-05	1.47426	0.0253597	0.0510633
Q09666	AHNAK	AHNAK_S_5731	0.00255333	0.00211455	0.00291613	0.00170803	0.00146884	0.00194648	0.00252801	0.00170778	0.000401387	0.000238822	1.48029	0.0383378	0.0677758
Q00839	HNRNPU	HNRNPU_S_2	0.00792237	0.00754728	0.00706871	0.0050945	0.00598488	0.00411672	0.00751279	0.00506537	0.000427875	0.000934417	1.48317	0.0145564	0.036951
Q13427	PPIG	PPIG_S_413	0.00177025	0.00135628	0.00176235	0.000995433	0.00111797	0.00117818	0.00162963	0.00109719	0.000236758	9.31267e-05	1.48527	0.0222621	0.0475673
Q9NYF8	BCLAF1	BCLAF1_S_496	0.00407761	0.00392219	0.00415827	0.00253865	0.00292653	0.00263206	0.00405269	0.00269908	0.000119997	0.000202436	1.50151	0.000570181	0.00627199
P11717	IGF2R	IGF2R_S_2400	0.000939975	0.000824713	0.000507027	0.000527055	0.000472509	0.000512817	0.000757238	0.000504127	0.000224223	2.82924e-05	1.50208	0.124402	0.173462
Q9H8Y8	GORASP2	GORASP2_S_451	0.000307506	0.000410041	0.000294231	0.000347844	0	0.000318495	0.000337259	0.000222113	6.33792e-05	0.000192914	1.51841	0.381623	0.447109
P62753	RPS6	RPS6_S_235	0.0127685	0.0200336	0.00914787	0.00545339	0.0157394	0.00625425	0.0139833	0.00914901	0.0055436	0.00572147	1.5284	0.352542	0.418819
Q8TCJ2	STT3B	STT3B_S_498	0.000323264	0.000302305	0.000283588	0.000222267	0.000186269	0.000185973	0.000303052	0.00019817	1.98488e-05	2.08697e-05	1.52926	0.00323043	0.0147606
P49585	PCYT1A	PCYT1A_S_343	0.0010886	0.00123649	0.0009963	0.000593824	0.00122018	0.00034503	0.00110713	0.000719678	0.000121161	0.000450946	1.53837	0.224028	0.284952
P25205	MCM3	MCM3_S_672	0.00376086	0.00363107	0.00449289	0.00215217	0.00256261	0.00299789	0.00396161	0.00257089	0.00046466	0.000422919	1.54095	0.018558	0.0428928
Q9NQZ2	UTP3	UTP3_S_365	0.00171544	0.00198714	0.00161638	0.00108563	0.00133336	0.0010038	0.00177299	0.00114093	0.000191965	0.000171595	1.55398	0.0131389	0.0346868
Q96JM3	CHAMP1	CHAMP1_S_427	0.00238804	0.00215756	0.0026649	0.001358	0.0013754	0.00183523	0.0024035	0.00152288	0.000254021	0.000270647	1.57826	0.0147409	0.0367904
Q8WUA2	PPIL4	PPIL4_S_477	0.00140745	0.00157366	0.00167693	0.000766539	0.00136541	0.000800441	0.00155268	0.000977463	0.000135962	0.000336398	1.58848	0.0515915	0.0863249
Q96ST2	IWS1	IWS1_S_398	0.00117398	0.00117619	0.0010872	0.000720617	0.000817317	0.000613642	0.00114579	0.000717192	5.07531e-05	0.000101881	1.59761	0.00285384	0.0134538
Q13200	PSMD2	PSMD2_S_16	0.000948966	0.00100287	0.0009557	0.000562349	0.000440276	0.000792054	0.000969178	0.000598226	2.93706e-05	0.000178612	1.62009	0.0238082	0.0491044
P23528	CFL1	CFL1_S_3	0.0542614	0.0485531	0.0525186	0.0514138	0.00833672	0.0358902	0.0517777	0.0318802	0.00292538	0.0218167	1.62413	0.192483	0.250186
O75151	PHF2	PHF2_S_882	0.000168422	0.000147726	0.000225006	9.01689e-05	0.00012246	0.000114981	0.000180385	0.000109203	4.00049e-05	1.69031e-05	1.65183	0.0469213	0.0794053
Q9HB90	RRAGC	RRAGC_S_95	0.000112615	0.000127998	0.000147197	7.84309e-05	6.58378e-05	8.86137e-05	0.00012927	7.76274e-05	1.73261e-05	1.14092e-05	1.66526	0.0125289	0.0339826
Q9BQG0	MYBBP1A	MYBBP1A_S_1267	0.00046481	0.000549405	0.000458946	0.000356965	0.00015976	0.000365174	0.000491054	0.000293967	5.06184e-05	0.000116298	1.67044	0.0545803	0.0893132
P18887	XRCC1	XRCC1_S_446	0.000637388	0.000564751	0.000617414	0.0002479	0.000285436	0.000549948	0.000606518	0.000361095	3.75244e-05	0.000164625	1.67966	0.0655258	0.103242
Q9NWH9	SLTM	SLTM_S_550	0.000327071	0.000350605	0.000173905	0.000173226	0.000199274	0.000132844	0.00028386	0.000168448	9.59481e-05	3.3472e-05	1.68515	0.120562	0.1697
Q14676	MDC1	MDC1_S_376	0.000642792	0.000733504	0.000664718	0.000378352	0.000453406	0.000378584	0.000680338	0.000403448	4.73303e-05	4.32657e-05	1.68631	0.00170897	0.0103584
Q9BPX3	NCAPG	NCAPG_S_1015	0.000107671	0.000128947	0.000113273	5.39756e-05	9.08915e-05	6.22446e-05	0.00011663	6.90372e-05	1.10281e-05	1.93727e-05	1.68938	0.0208734	0.0459215
O95810	SDPR	SDPR_S_288	0.000144268	0.000135259	0.000276193	5.68246e-05	9.67103e-05	0.000175224	0.00018524	0.000109586	7.88962e-05	6.02407e-05	1.69036	0.257289	0.321071
P16401	HIST1H1B	HIST1H1B_S_18	0.00651833	0.0058718	0.00729657	0.00297044	0.00349959	0.00516371	0.00656223	0.00387791	0.000713398	0.00114453	1.69221	0.0261164	0.0515388
O95785	WIZ	WIZ_S_1012	0.000729159	0.000897598	0.000753085	0.000332979	0.000561455	0.000507355	0.00079328	0.000467263	9.11303e-05	0.000119398	1.69772	0.0197841	0.0443463
O75533	SF3B1	SF3B1_S_129	0.000773693	0.00079006	0.000620997	0.000446518	0.000453466	0.000385472	0.00072825	0.000428485	9.32435e-05	3.74121e-05	1.69959	0.00666187	0.0226123
Q9UQ35	SRRM2	SRRM2_S_875	0.000373829	0.000334711	0.000342981	0.000365416	0	0.000253162	0.000350507	0.000206193	2.06161e-05	0.000187181	1.6999	0.25508	0.318984
Q68CZ2	TNS3	TNS3_S_776	0.000170025	0.000182518	0.000174005	0.000128992	0.000112928	6.73841e-05	0.000175516	0.000103101	6.38194e-06	3.19577e-05	1.70236	0.0183221	0.0426798
Q13428	TCOF1	TCOF1_S_156	0.00106617	0.0010562	0.00105144	0.000552165	0.000891723	0.000418054	0.00105794	0.000620647	7.51688e-06	0.000244147	1.70457	0.0361931	0.0651476
Q9NTI5	PDS5B	PDS5B_S_1383	0.000671503	0.000712174	0.000640475	0.000361604	0.000437004	0.000388265	0.000674717	0.000395625	3.59578e-05	3.82351e-05	1.70545	0.000772212	0.00655277
Q13185	CBX3	CBX3_S_93	0.0125662	0.013361	0.0140953	0.00645419	0.00855926	0.00820313	0.0133409	0.00773886	0.000764774	0.00112672	1.72388	0.00205093	0.0111766
Q14181	POLA2	POLA2_T_127	0.000433009	0.000488579	0.000554986	0.000350672	0	0.000505783	0.000492191	0.000285485	6.10684e-05	0.000259116	1.72405	0.24986	0.31511
P43243	MATR3	MATR3_S_598	0.00507632	0.00515733	0.00471321	0.00217354	0.00344877	0.00299089	0.00498229	0.00287107	0.000236523	0.000646005	1.73534	0.00602394	0.0211729
Q6PKG0	LARP1	LARP1_S_627	0.00100167	0.00120734	0.000959818	0.000563645	0.000591221	0.000669165	0.00105627	0.000608011	0.000132486	5.4727e-05	1.73726	0.00563029	0.0201469
Q9BZZ5	API5	API5_S_464	0.000941746	0.000947875	0.000905753	0.000493496	0.000536642	0.000566231	0.000931791	0.000532123	2.2757e-05	3.65778e-05	1.75108	8.77095e-05	0.00260497
Q7L4I2	RSRC2	RSRC2_S_4	0.000628598	0.000549293	0.000629496	0.000346211	0.000333995	0.000347472	0.000602462	0.000342559	4.60484e-05	7.44362e-06	1.75871	0.000644852	0.00660417
Q9UQ35	SRRM2	SRRM2_S_1600	0.00134579	0.00142237	0.00134581	0.00058686	0.000836841	0.000914361	0.00137132	0.000779354	4.4211e-05	0.000171152	1.75956	0.00439381	0.0182512
Q9H307	PNN	PNN_S_100	0.00118019	0.00117751	0.00113786	0.000693772	0.000694571	0.000589615	0.00116519	0.00065932	2.37065e-05	6.03674e-05	1.76725	0.000173721	0.00368536
Q9H1E3	NUCKS1	NUCKS1_S_204	0.00637306	0.00591611	0.00717358	0.00294191	0.00326102	0.00479707	0.00648758	0.00366666	0.000636511	0.000991874	1.76934	0.0143092	0.0364793
Q8IYB3	SRRM1	SRRM1_S_874	0.00136794	0.00120872	0.00120358	0.000754978	0.000831373	0.00052061	0.00126008	0.000702321	9.34432e-05	0.000161935	1.79417	0.00666474	0.0224935
P49023	PXN	PXN_S_320	0.00117151	0.00128904	0.00133063	0.000960586	0.000729345	0.000408753	0.00126373	0.000699562	8.25247e-05	0.000277119	1.80645	0.027799	0.0532665
Q8NE71	ABCF1	ABCF1_S_228	0.000328212	0.000354578	0.000269949	0.000156921	0.000137755	0.000214986	0.00031758	0.000169887	4.33044e-05	4.02147e-05	1.86935	0.0123631	0.0339984
Q02880	TOP2B	TOP2B_S_1400	0.0013286	0.00125689	0.00142062	0.00067805	0.000568596	0.000893632	0.00133537	0.000713426	8.20776e-05	0.00016538	1.87177	0.00430023	0.0181159
O00567	NOP56	NOP56_S_569	0.00466381	0.00574761	0.00453518	0.00206203	0.00283014	0.00302946	0.0049822	0.00264054	0.000665976	0.000510821	1.88681	0.00844709	0.026548
O14647	CHD2	CHD2_S_207	0.000658641	0.000594403	0.000623341	0.000481044	0	0.000506865	0.000625462	0.000329303	3.21712e-05	0.000285477	1.89935	0.148718	0.203078
O00264	PGRMC1	PGRMC1_S_181	0.0106905	0.0114109	0.0095369	0.00713287	0.0038784	0.00533243	0.0105461	0.0054479	0.000945305	0.0016303	1.93581	0.009408	0.029106
Q9BW71	HIRIP3	HIRIP3_S_196	0.000482663	0.000403385	0.00059129	0.00024343	0.000330525	0.000187267	0.000492446	0.000253741	9.43336e-05	7.21837e-05	1.94074	0.0253353	0.0511876
Q05519	SRSF11	SRSF11_S_449	0.00127604	0.00122529	0.001406	0.000690016	0	0.00130643	0.00130244	0.000665482	9.32076e-05	0.00065356	1.95715	0.17001	0.22592
Q6P2E9	EDC4	EDC4_S_914	0.000885125	0.000950972	0.000901265	0.000429551	0.000568729	0.000399226	0.000912454	0.000465835	3.43195e-05	9.03893e-05	1.95875	0.00132335	0.00883224
Q8IYB3	SRRM1	SRRM1_S_769	0.00160628	0.00154089	0.00178547	0.000730253	0.000941054	0.000844233	0.00164421	0.000838513	0.000126623	0.000105517	1.96087	0.00106651	0.00772567
P27824	CANX	CANX_S_554	0.00708762	0.00673769	0.00775436	0.00317688	0.00341258	0.00439244	0.00719322	0.00366063	0.000516493	0.000644624	1.96502	0.0017721	0.0105262
Q9Y6X9	MORC2	MORC2_S_777	0.000428349	0.000439403	0.000440645	0.000193819	0.00022881	0.000240944	0.000436132	0.000221191	6.76878e-06	2.44689e-05	1.97174	0.000125833	0.00324976
P05387	RPLP2	RPLP2_S_102	0.0010202	0.00111636	0.00104779	0.00037013	0.000502672	0.000733434	0.00106145	0.000535412	4.9514e-05	0.000183851	1.98249	0.00874189	0.0273299
P51397	DAP	DAP_S_2	0.0078609	0.0114295	0.00965923	0.00494935	0.00423296	0.00522787	0.00964988	0.00480339	0.00178433	0.000513264	2.00897	0.0106488	0.0307058
Q9Y4E1	FAM21C	FAM21C_S_539	7.29546e-05	8.51275e-05	7.1319e-05	2.26349e-05	5.51745e-05	3.57555e-05	7.6467e-05	3.7855e-05	7.54464e-06	1.63711e-05	2.02	0.0206523	0.045774
P46821	MAP1B	MAP1B_S_1252	0.0027078	0.00245396	0.00233743	0.00117814	0.000862235	0.00165682	0.00249973	0.0012324	0.000189379	0.00040006	2.02834	0.00771009	0.0250262
Q3YEC7	RABL6	RABL6_S_596	0.000565112	0.00043817	0.000668743	0.00023915	0.000343861	0.00023584	0.000557342	0.000272951	0.000115482	6.14327e-05	2.04192	0.0196769	0.0444414
O60841	EIF5B	EIF5B_S_135	0.00726241	0.00747854	0.00670492	0.00375807	0.00374796	0.00295068	0.00714862	0.00348557	0.000399164	0.000463253	2.05092	0.000487196	0.00602906
Q9NVD7	PARVA	PARVA_S_8	0.00305754	0.00361714	0.00299317	0.00113109	0.00187584	0.00169009	0.00322262	0.00156567	0.000343181	0.000387652	2.0583	0.00517956	0.0198494
Q9BW71	HIRIP3	HIRIP3_S_223	0.00898452	0.00737473	0.0114786	0.00290849	0.00418341	0.00641339	0.0092793	0.00450176	0.00206778	0.001774	2.06126	0.0385058	0.0678707
Q12888	TP53BP1	TP53BP1_S_1758	0.00108773	0.00100529	0.00102699	0.00063436	0.000597865	0.000280648	0.00104	0.000504291	4.27321e-05	0.000194538	2.0623	0.00959976	0.0292424
Q09666	AHNAK	AHNAK_S_5841	0.000490917	0.000541768	0.0007201	0.000271537	0.000283282	0.000294614	0.000584262	0.000283144	0.000120356	1.15392e-05	2.06348	0.0125102	0.0340874
Q01518	CAP1	CAP1_S_308	0.00530897	0.00647836	0.00523449	0.00275401	0.00226301	0.00318559	0.00567394	0.0027342	0.000697643	0.000461609	2.07517	0.00368329	0.0162065
P19338	NCL	NCL_T_113	0.000562979	0.0010852	0.000593783	0.000239539	0.000513046	0.000314297	0.00074732	0.000355627	0.000293015	0.00014136	2.10141	0.105383	0.153802
Q9HAW4	CLSPN	CLSPN_S_839	9.3218e-05	8.50484e-05	7.05289e-05	3.23938e-05	6.1672e-05	2.31979e-05	8.29318e-05	3.90879e-05	1.14917e-05	2.00916e-05	2.12167	0.0304743	0.0571032
Q92522	H1FX	H1FX_S_31	0.000687662	0.000594423	0.000627608	0.000228704	0.000438988	0.000212252	0.000636565	0.000293315	4.72604e-05	0.000126425	2.17025	0.0116468	0.0329437
P23193	TCEA1	TCEA1_S_100	0.00224442	0.00186926	0.00221216	0.000750909	0.000956899	0.00116352	0.00210861	0.000957111	0.000207914	0.000206307	2.2031	0.00243069	0.0124468
Q9UEY8	ADD3	ADD3_S_677	0.00384313	0.00275933	0.00304923	0.00117471	0.00135307	0.00182471	0.00321723	0.00145083	0.000561088	0.000335847	2.21751	0.00945685	0.0291055
O15042	U2SURP	U2SURP_S_946	0.00393906	0.00365128	0.00480601	0.00211669	0.00208024	0.00137115	0.00413212	0.00185603	0.000601086	0.00042031	2.22632	0.0057882	0.0204654
Q92504	SLC39A7	SLC39A7_S_275	0.00101575	0.0010796	0.000624367	0.000485687	0.000438014	0.000275932	0.000906572	0.000399877	0.000246473	0.000109955	2.26713	0.031322	0.0579604
P20700	LMNB1	LMNB1_S_391	0.00805907	0.0102048	0.0117405	0.00325377	0.00581605	0.00410004	0.0100015	0.00438995	0.0018491	0.00130551	2.27826	0.0127065	0.0339985
O75962	TRIO	TRIO_S_2459	0.000201018	0.000228241	0.000149598	7.41805e-05	9.49354e-05	8.36343e-05	0.000192952	8.42501e-05	3.9937e-05	1.03912e-05	2.29023	0.0103195	0.0301961
Q9Y2W1	THRAP3	THRAP3_S_406	0.000669758	0.000681995	0.000556453	0.000303965	0.000310386	0.000206278	0.000636069	0.000273543	6.92201e-05	5.83415e-05	2.3253	0.00226861	0.0119253
Q9BQE3	TUBA1C	TUBA1C_S_48	0.00050882	0.000436597	0.000392809	0.000166929	0.000288609	0.00011528	0.000446075	0.000190273	5.85838e-05	8.89913e-05	2.3444	0.0141622	0.03626
P06493	CDK1	CDK1_T_14	0.00353294	0.00384573	0.00306206	0.0014275	0.00232806	0.000694973	0.00348024	0.00148351	0.000394481	0.000817981	2.34595	0.0189679	0.0435017
P31350	RRM2	RRM2_S_20	0.000475333	0.00036978	0.000357991	0.000123995	0.000266549	0.000121605	0.000401035	0.000170717	6.46137e-05	8.30022e-05	2.34913	0.0192272	0.0437585
Q14247	CTTN	CTTN_S_405	0.00219801	0.00234285	0.00216754	0.00133237	0.000735919	0.000661595	0.00223613	0.000909961	9.36688e-05	0.000367699	2.45739	0.00375787	0.0164131
Q9NRG0	CHRAC1	CHRAC1_S_124	0.00102972	0.00102062	0.0010325	0.000459016	0.000462518	0.000326165	0.00102762	0.000415899	6.21564e-06	7.77322e-05	2.47083	0.000169873	0.0037372
Q7Z309	FAM122B	FAM122B_S_115	0.000733877	0.000740179	0.000546223	0.000468382	0	0.000347647	0.000673426	0.00027201	0.000110206	0.000243179	2.47574	0.059786	0.0957221
Q9NZI8	IGF2BP1	IGF2BP1_S_181	0.00027714	0.000314838	0.00025621	8.33059e-05	0.000168196	9.03174e-05	0.000282729	0.00011394	2.97111e-05	4.71181e-05	2.48139	0.00630422	0.0217716
Q7L2J0	MEPCE	MEPCE_S_216	0.00152328	0.00123122	0.00119264	0.000641308	0.000607811	0.000341366	0.00131571	0.000530162	0.000180789	0.000164357	2.48172	0.00509445	0.0197785
P04637	TP53	TP53_S_392	0.00361457	0.00329993	0.00227315	0.00108602	0.00181692	0.00077256	0.00306255	0.00122517	0.000701509	0.000535903	2.49971	0.0226568	0.0480648
Q9NR30	DDX21	DDX21_S_89	0.000800129	0.00106661	0.000728293	0.000370987	0	0.000650392	0.000865012	0.00034046	0.000178249	0.000326269	2.54072	0.0709208	0.110569
P04183	TK1	TK1_S_13	0.000289821	0.000181648	0.000165884	8.50702e-05	0.000129417	3.26158e-05	0.000212451	8.23676e-05	6.74667e-05	4.84571e-05	2.5793	0.0534014	0.0881124
P02794	FTH1	FTH1_S_179	0.00826908	0.0120483	0.00935949	0.00382895	0.0025985	0.00497523	0.00989228	0.00380089	0.00194513	0.00118861	2.60262	0.0098191	0.0297579
P27816	MAP4	MAP4_S_280	0.00157867	0.00158842	0.00157762	0.000563434	0.000783072	0.000459082	0.00158157	0.000601863	5.95616e-06	0.000165378	2.6278	0.000509935	0.00593924
Q92614	MYO18A	MYO18A_S_1970	0.00399599	0.00336419	0.00383198	0.00134693	0.00141941	0.00146753	0.00373072	0.00141129	0.000327845	6.07114e-05	2.64348	0.000272056	0.00475298
Q9H1E3	NUCKS1	NUCKS1_S_73	0.00523843	0.00486757	0.0052767	0.00198083	0.00109836	0.00272945	0.00512757	0.00193621	0.000225973	0.000816456	2.64824	0.00284926	0.0135397
P67870	CSNK2B	CSNK2B_S_209	0.00151904	0.00155938	0.00125847	0.000468635	0.000655454	0.000485383	0.00144563	0.000536491	0.000163332	0.000103365	2.6946	0.00123547	0.00833941
P04637	TP53	TP53_S_313	0.0113649	0.00953738	0.00734323	0.00329453	0.00377753	0.00339246	0.00941518	0.00348817	0.00201364	0.000255325	2.69917	0.00719222	0.0236032
P46821	MAP1B	MAP1B_S_1396	0.00114893	0.00140305	0.00104221	0.00059639	0.000132229	0.000581755	0.00119806	0.000436791	0.000185372	0.00026386	2.74288	0.0149876	0.0370943
O60503	ADCY9	ADCY9_S_688	0.000199745	0.000128749	0.00017751	6.51311e-05	6.40002e-05	5.48434e-05	0.000168668	6.13249e-05	3.63145e-05	5.64157e-06	2.7504	0.0071849	0.0237102
Q8NCF5	NFATC2IP	NFATC2IP_S_198	0.00117403	0.001016	0.00103072	0.000383413	0.000413005	0.000347976	0.00107358	0.000381465	8.73002e-05	3.25581e-05	2.81437	0.000210414	0.00416619
Q96RU3	FNBP1	FNBP1_S_296	0.0056137	0.00492552	0.00506243	0.00223331	0.00144416	0.00179509	0.00520055	0.00182419	0.000364288	0.000395376	2.85089	0.000405424	0.00547323
P30455	HLA-A	HLA-A_S_352	0.00369702	0.00338215	0.00209047	0.00126588	0.000578783	0.001334	0.00305655	0.00105955	0.000851333	0.000417749	2.88475	0.0218205	0.0471323
Q9UQ35	SRRM2	SRRM2_S_988	0.00135341	0.0012328	0.00124265	0.000543343	0	0.000775873	0.00127629	0.000439739	6.69748e-05	0.000398177	2.90238	0.0229919	0.0477524
Q9NVD7	PARVA	PARVA_S_4	0.000496644	0.000635699	0.000616103	0.000263534	0	0.000308477	0.000582815	0.00019067	7.52672e-05	0.000166647	3.05666	0.0205736	0.0457705
P06454	PTMA	PTMA_T_102	0.0037282	0.0049356	0.00326079	0.00124443	0.000668714	0.00196381	0.00397486	0.00129232	0.000864224	0.000648875	3.07576	0.0126523	0.0341613
Q9H1E3	NUCKS1	NUCKS1_S_181	0.00787939	0.0069039	0.0101216	0.00240683	0.00182208	0.00359371	0.00830162	0.00260754	0.00164987	0.000902712	3.1837	0.00632268	0.0215843
O15173	PGRMC2	PGRMC2_S_208	0.00106695	0.00145967	0.00130007	0.000437781	0	0.000732951	0.00127556	0.000390244	0.000197504	0.000368781	3.26862	0.0214763	0.0465581
P16070	CD44	CD44_S_706	0.00292813	0.00348356	0.00249193	0.000800888	0.000602695	0.00129684	0.00296787	0.000900142	0.00049701	0.000357559	3.29711	0.00426068	0.0180775
O75351	VPS4B	VPS4B_S_102	0.000519686	0.000525011	0.000587692	0.00018501	0	0.000300631	0.00054413	0.000161881	3.782e-05	0.000151644	3.36131	0.0133038	0.0348125
Q4KMP7	TBC1D10B	TBC1D10B_S_656	2.99336e-05	3.01705e-05	2.5388e-05	3.21621e-06	2.1726e-05	0	2.84974e-05	8.31406e-06	2.69539e-06	1.17259e-05	3.42761	0.0438734	0.0748874
Q9BW85	CCDC94	CCDC94_S_211	0.00175771	0.00188591	0.00188275	0.000514237	0.000599142	0.000439764	0.00184212	0.000517714	7.31201e-05	7.97461e-05	3.55819	2.92565e-05	0.00173784
P07910	HNRNPC	HNRNPC_S_233	0.00408225	0.00392229	0.00460086	0.0010408	0.000761091	0.00172514	0.0042018	0.00117568	0.000354731	0.000495975	3.57394	0.00100656	0.00747368
Q8IYB3	SRRM1	SRRM1_S_463	0.00460376	0.00463302	0.00456895	0.00135287	0.000660431	0.00176748	0.00460191	0.00126026	3.20779e-05	0.000559307	3.65155	0.000495299	0.00600424
Q14978	NOLC1	NOLC1_S_563	0.00134604	0.00145393	0.00132094	0.000412819	0	0.000691215	0.00137364	0.000368011	7.06601e-05	0.000347779	3.73261	0.00799746	0.0254037
Q15435	PPP1R7	PPP1R7_S_24	0.00181123	0.0015479	0.00227058	0.000595175	0	0.000834515	0.00187657	0.000476563	0.000365745	0.000429715	3.93772	0.0126735	0.0340636
Q6IQ23	PLEKHA7	PLEKHA7_S_903	0.000927009	0.0012154	0.00173863	0.000394374	0	0.000583575	0.00129368	0.000325983	0.000411432	0.000297738	3.96855	0.029925	0.0564301
Q02952	AKAP12	AKAP12_S_627	0.000606997	0.000686937	0.000843275	0.000143532	0.000215916	0.000175582	0.000712403	0.000178344	0.00012018	3.62709e-05	3.99455	0.00180748	0.0103235
P35579	MYH9	MYH9_S_1943	0.010948	0.012485	0.0129036	0.00295183	0.00143243	0.00424083	0.0121122	0.00287503	0.00102972	0.00140578	4.21289	0.000781491	0.00653811
Q96JM3	CHAMP1	CHAMP1_S_204	0.00190741	0.00181391	0.00184634	0.000504596	0.00034107	0.000402026	0.00185589	0.000415898	4.74742e-05	8.26408e-05	4.46236	1.2669e-05	0.00250847
Q9NXG2	THUMPD1	THUMPD1_S_86	0.00633665	0.00639014	0.0067925	0.00151137	0.000982179	0.00183824	0.00650643	0.00144393	0.000249183	0.000431995	4.50606	6.14515e-05	0.0026073
P60174	TPI1	TPI1_S_58	0.00328849	0.00290721	0.00276342	0.00110108	0.000456702	0.000401753	0.00298637	0.000653178	0.000271335	0.000388866	4.57207	0.00103993	0.00762613
Q09666	AHNAK	AHNAK_S_5749	0.010469	0.0103915	0.0103192	0.00276914	0.00131743	0.00254524	0.0103932	0.0022106	7.48769e-05	0.000781568	4.70154	5.53743e-05	0.00253018
P63165	SUMO1	SUMO1_S_2	0.00481682	0.00398748	0.00360612	0.000992905	0.000165896	0.00136281	0.00413681	0.000840537	0.000619006	0.000612832	4.92162	0.00280179	0.0134215
P51858	HDGF	HDGF_S_132	0.000861404	0.000671057	0.000946075	0.000227471	0	0.000253886	0.000826179	0.000160452	0.000140852	0.000139582	5.14906	0.00435401	0.0182132
Q9Y2W1	THRAP3	THRAP3_S_917	0.00314021	0.00282366	0.00261631	0.000898861	0	0.000721128	0.00286006	0.000539996	0.000263839	0.000476019	5.29644	0.00179378	0.0103447
Q6PKG0	LARP1	LARP1_S_225	0.000200637	0.000235615	0.000240038	6.84149e-05	0	5.47886e-05	0.00022543	4.10678e-05	2.15851e-05	3.62125e-05	5.48921	0.00162883	0.0101845
Q96JM3	CHAMP1	CHAMP1_S_445	0.00050917	0.000496018	0.000587365	0.000110517	0	0.000178522	0.000530851	9.63463e-05	4.93821e-05	9.01005e-05	5.50982	0.00184868	0.0104582
Q9BPX3	NCAPG	NCAPG_S_674	0.0026356	0.00245268	0.00237808	0.000384038	0.00043857	0.000518455	0.00248879	0.000447021	0.0001325	6.76059e-05	5.56749	1.85616e-05	0.00122506
Q6PL18	ATAD2	ATAD2_S_746	2.10998e-05	1.95822e-05	1.94394e-05	0	1.06768e-05	0	2.00405e-05	3.55893e-06	9.20169e-07	6.16425e-06	5.63103	0.0101813	0.0302385
P50914	RPL14	RPL14_S_139	0.000973612	0.00135905	0.000971437	0.000300483	0	0.00028347	0.00110137	0.000194651	0.000223162	0.000168787	5.65816	0.00495116	0.0193486
Q9NYF8	BCLAF1	BCLAF1_S_177	0.00132801	0.00136149	0.00136846	0.000347891	0	0.000335224	0.00135265	0.000227705	2.16235e-05	0.0001973	5.94037	0.000603667	0.00629084
P06454	PTMA	PTMA_T_107	0.00788794	0.00917465	0.00912205	0.00193828	0.000576037	0.00188214	0.00872822	0.00146549	0.000728172	0.000770798	5.95584	0.000289086	0.00476991
P46821	MAP1B	MAP1B_S_831	0.00188396	0.00183953	0.00174555	0.000270059	0.000232086	0.000380383	0.00182301	0.000294176	7.06676e-05	7.70339e-05	6.19701	1.44231e-05	0.00142788
P11388	TOP2A	TOP2A_S_1106	0.00218694	0.00184574	0.00209826	0.000387739	0	0.000513285	0.00204365	0.000300342	0.000177033	0.000267571	6.80441	0.000710458	0.00629869
Q9H3Q1	CDC42EP4	CDC42EP4_S_138	0.00423521	0.00414791	0.00376143	0.000645301	0	0.000759976	0.00404819	0.000468426	0.000252141	0.000409701	8.64211	0.000208978	0.00428044
Q96RT1	ERBB2IP	ERBB2IP_S_915	0.000654381	0.000572204	0.000386698	6.03369e-05	0.000108157	1.63305e-05	0.000537761	6.1608e-05	0.000137125	4.59262e-05	8.72875	0.0046728	0.0190113
P62328	TMSB4X	TMSB4X_S_2	0.00219633	0.00209494	0.00226488	0.000214556	0	0.000419838	0.00218539	0.000211465	8.54957e-05	0.000209936	10.3345	0.000112617	0.00304065
O00566	MPHOSPH10	MPHOSPH10_S_163	0.00046704	0.00059043	0.000425242	0.00012784	0	0	0.000494238	4.26132e-05	8.58866e-05	7.38082e-05	11.5982	0.00230403	0.0119008
Unipro= Uniprot entry
Rep= replicate
SD= standard deviation
FC= fold change
	phosphosites up-regulated in co-culture >5 FC
	phosphosites up-regulated in co-culture >2.5 FC
	phosphosites down-regulated in co-culture >2.5 FC
	phosphosites down-regulated in co-culture >5 FC
	p/adjusted p-value <0.05

## Sheet: Supplementary Table S4
Supplementary Table S4: Heavy PC3 proteins in co-culture with WPMY-1 compared to mono-culture
		Rep.2,3,4			Rep.2,3,4			Average n=3		SD n=3		FC	p-value
Unipro	Gene name	PC3.127N	PC3.128C	PC3.130N	Coculture.128N	Coculture.129C	Coculture.131N	PC3 (n=3)	Coculture(n=3)	PC3 (n=3)	Coculture(n=3)	PC3/Coculture	PC3/Coculture
Q6ZTR5	CXorf22	1.07653e-05	0	1.34895e-05	0.00253129	0.00166353	8.19141e-06	8.08492e-06	0.001401	7.13301e-06	0.00128187	0.00577081	0.132963
P13995	MTHFD2	2.30135e-07	3.06062e-06	1.4568e-06	0.00015938	0.000120019	5.90509e-07	1.58252e-06	9.33297e-05	1.41942e-06	8.26906e-05	0.0169562	0.127057
Q7Z5H4	VN1R5	2.09319e-05	2.0709e-05	1.48683e-05	0.000514188	0.000348453	1.31997e-05	1.88364e-05	0.000291947	3.43826e-06	0.000255229	0.06452	0.137474
Q9HD34	LYRM4	9.8236e-06	1.08836e-05	1.12389e-05	0.000107202	8.85377e-05	2.82081e-05	1.06487e-05	7.46494e-05	7.36332e-07	4.12879e-05	0.14265	0.0549745
P04179	SOD2	0.000310465	0.000328572	0.000343936	0.00169665	0.00146623	0.000463953	0.000327658	0.00120894	1.67543e-05	0.000655388	0.271028	0.0804023
P07384	CAPN1	4.292e-05	3.99215e-05	4.59653e-05	0.000205938	0.000163343	4.49067e-05	4.29356e-05	0.000138063	3.02192e-06	8.34391e-05	0.310987	0.119706
Q02952	AKAP12	3.74984e-05	5.16122e-05	3.86267e-05	0.000116892	0.000101089	5.48256e-05	4.25791e-05	9.09356e-05	7.84321e-06	3.22551e-05	0.468234	0.0651378
P62256	UBE2H	1.34767e-06	1.14335e-06	1.85976e-06	4.01216e-06	3.42505e-06	1.37307e-06	1.45026e-06	2.93676e-06	3.69059e-07	1.38565e-06	0.493831	0.147004
Q9UHG3	PCYOX1	2.86608e-05	3.34715e-05	2.4977e-05	8.60614e-05	6.12934e-05	2.78509e-05	2.90364e-05	5.84019e-05	4.25972e-06	2.92128e-05	0.497183	0.160009
Q96A33	CCDC47	3.6982e-05	3.76581e-05	3.96967e-05	7.54019e-05	7.61414e-05	5.3519e-05	3.81123e-05	6.83541e-05	1.41316e-06	1.28529e-05	0.557571	0.0154633
Q92597	NDRG1	2.83234e-05	3.02648e-05	3.5403e-05	7.36047e-05	5.15595e-05	4.31063e-05	3.13304e-05	5.60902e-05	3.6581e-06	1.57459e-05	0.558572	0.0568085
Q7L0Y3	TRMT10C	2.51882e-05	1.2532e-05	1.52616e-05	3.88415e-05	3.3306e-05	1.97587e-05	1.76606e-05	3.06354e-05	6.66044e-06	9.81769e-06	0.576478	0.131105
P50454	SERPINH1	2.18455e-05	1.71114e-05	1.86055e-05	2.74252e-05	3.9474e-05	3.24532e-05	1.91875e-05	3.31175e-05	2.42011e-06	6.05183e-06	0.579377	0.020803
P14324	FDPS	0.000141796	9.48566e-05	0.000126857	0.000223598	0.000175807	0.000226985	0.00012117	0.000208797	2.39808e-05	2.86198e-05	0.580324	0.015288
P78527	PRKDC	0.000109278	8.44883e-05	9.41456e-05	0.000233741	0.000168451	8.74983e-05	9.59706e-05	0.00016323	1.24952e-05	7.32611e-05	0.587946	0.192062
Q13617	CUL2	0.000103666	0.000111708	0.000127556	0.00018982	0.000209024	0.000167141	0.00011431	0.000188662	1.21555e-05	2.09652e-05	0.6059	0.00602982
Q641Q2	FAM21A	1.84824e-05	1.30796e-05	1.48583e-05	3.64247e-05	2.04872e-05	1.90743e-05	1.54734e-05	2.53287e-05	2.75345e-06	9.63531e-06	0.610904	0.1637
Q12904	AIMP1	1.14323e-05	1.15444e-05	1.10276e-05	2.28372e-05	1.1212e-05	2.07297e-05	1.13348e-05	1.82596e-05	2.71857e-07	6.19372e-06	0.620755	0.125144
P17931	LGALS3	2.01616e-05	1.49129e-05	1.76825e-05	3.33203e-05	2.9587e-05	2.09886e-05	1.75857e-05	2.79653e-05	2.62569e-06	6.32379e-06	0.628841	0.0584564
Q16850	CYP51A1	0.00011698	7.30638e-05	0.000103989	0.000178633	0.000126267	0.000156953	9.8011e-05	0.000153951	2.25601e-05	2.63115e-05	0.636637	0.0490337
Q16181	SEPT7	2.57169e-05	2.21765e-05	2.35254e-05	4.48015e-05	3.43512e-05	2.97112e-05	2.38063e-05	3.6288e-05	1.78683e-06	7.72932e-06	0.656037	0.0527069
Q6DD88	ATL3	0.000100898	7.50224e-05	7.80308e-05	0.000190333	0.000126932	6.87576e-05	8.46503e-05	0.000128674	1.41508e-05	6.08063e-05	0.657866	0.289009
O00571	DDX3X	7.48877e-06	7.51156e-06	7.24303e-06	1.33848e-05	1.14144e-05	8.89035e-06	7.41445e-06	1.12299e-05	1.48894e-07	2.25291e-06	0.660244	0.0429452
P00505	GOT2	0.0002049	0.000202154	0.000203021	0.000362383	0.000318853	0.000240109	0.000203358	0.000307115	1.40388e-06	6.19766e-05	0.662156	0.0441652
P05455	SSB	0.000176106	0.000132211	0.000159984	0.000309849	0.000236714	0.000146649	0.0001561	0.000231071	2.22038e-05	8.17462e-05	0.675552	0.200062
O95292	VAPB	0.000100819	9.70214e-05	9.80116e-05	0.000178311	0.000163956	9.17095e-05	9.86174e-05	0.000144659	1.97e-06	4.6414e-05	0.681723	0.161188
P05161	ISG15	0.000775938	0.000728745	0.000695684	0.00143932	0.00102456	0.000759974	0.000733456	0.00107462	4.03339e-05	0.000342429	0.682527	0.161721
Q15738	NSDHL	1.34669e-05	1.26938e-05	1.71135e-05	2.67573e-05	1.90299e-05	1.74082e-05	1.44247e-05	2.10651e-05	2.3604e-06	4.9958e-06	0.684769	0.105833
Q14195	DPYSL3	3.7531e-05	3.45389e-05	2.99473e-05	4.80506e-05	5.74208e-05	4.19679e-05	3.40058e-05	4.91464e-05	3.8199e-06	7.78452e-06	0.691927	0.0389981
P49459	UBE2A	3.49937e-05	3.43827e-05	4.05537e-05	5.03529e-05	4.70983e-05	6.06307e-05	3.66433e-05	5.2694e-05	3.40021e-06	7.06342e-06	0.695399	0.023877
P01130	LDLR	6.85719e-06	6.88495e-06	8.59585e-06	1.17618e-05	1.08072e-05	9.35807e-06	7.446e-06	1.06423e-05	9.95896e-07	1.2103e-06	0.699657	0.0241826
P04844	RPN2	9.34572e-05	0.000134298	0.000139935	0.000165018	0.000169675	0.000181789	0.000122564	0.000172161	2.53639e-05	8.65725e-06	0.711913	0.0327344
P13796	LCP1	0.000181952	0.000203607	0.000171338	0.000266112	0.000264656	0.000249668	0.000185632	0.000260145	1.64463e-05	9.10271e-06	0.713571	0.00235674
Q7Z3B4	NUP54	1.44481e-05	1.7551e-05	1.68596e-05	2.1818e-05	1.68409e-05	2.94751e-05	1.62862e-05	2.27113e-05	1.62896e-06	6.36431e-06	0.717098	0.165518
O43852	CALU	0.000106388	0.00010659	0.000154968	0.000166207	0.000168054	0.000178025	0.000122649	0.000170762	2.79893e-05	6.35778e-06	0.718244	0.0439674
Q5VTU8	ATP5EP2	3.46858e-05	2.52691e-05	2.99674e-05	5.46378e-05	4.19874e-05	2.75536e-05	2.99741e-05	4.13929e-05	4.70838e-06	1.35519e-05	0.724135	0.240099
Q9P2D7	DNAH1	4.35235e-05	5.7191e-05	5.32861e-05	9.0874e-05	5.56926e-05	6.46978e-05	5.13335e-05	7.04215e-05	7.03985e-06	1.82757e-05	0.728947	0.166661
Q15041	ARL6IP1	7.37825e-05	7.10354e-05	7.89056e-05	0.000121688	0.00010289	8.18914e-05	7.45745e-05	0.000102156	3.99443e-06	1.99087e-05	0.730003	0.078281
P15090	FABP4	0.000265822	0.000159576	0.000206855	0.000334807	0.000201087	0.000329853	0.000210751	0.000288582	5.32297e-05	7.58139e-05	0.730298	0.219294
Q86VP6	CAND1	0.000347992	0.000241928	0.000305187	0.00042239	0.000366567	0.000436496	0.000298369	0.000408484	5.33596e-05	3.69804e-05	0.730429	0.0424825
O15347	HMGB3	1.2515e-05	1.41282e-05	1.10864e-05	1.45522e-05	2.05827e-05	1.63653e-05	1.25765e-05	1.71667e-05	1.5218e-06	3.09407e-06	0.73261	0.0824134
Q92945	KHSRP	0.000257578	0.000413429	0.000560058	0.000470161	0.00059983	0.000610356	0.000410355	0.000560116	0.000151263	7.80806e-05	0.732625	0.202231
P09972	ALDOC	2.70674e-05	1.31472e-05	1.92154e-05	3.58095e-05	2.24417e-05	2.27206e-05	1.981e-05	2.69906e-05	6.97913e-06	7.63869e-06	0.733959	0.295649
P84022	SMAD3	1.25138e-05	9.26056e-06	9.15791e-06	1.51283e-05	1.45138e-05	1.24397e-05	1.03108e-05	1.40273e-05	1.90857e-06	1.40878e-06	0.735051	0.0533384
P51858	HDGF	0.000110104	0.000118543	0.000104446	0.000184761	0.000157389	0.00011054	0.000111031	0.000150897	7.09447e-06	3.75342e-05	0.735806	0.144943
Q92576	PHF3	0.000959251	0.00116696	0.00136142	0.00168743	0.00184829	0.00119327	0.00116254	0.00157633	0.000201119	0.000341351	0.737501	0.144724
O00186	STXBP3	1.72227e-05	1.79434e-05	1.64438e-05	2.64829e-05	1.94295e-05	2.40511e-05	1.72033e-05	2.33212e-05	7.49976e-07	3.58289e-06	0.737669	0.0443496
O14737	PDCD5	0.00012033	0.00013084	0.000133114	0.000187378	0.00016434	0.000162742	0.000128095	0.000171487	6.8203e-06	1.37853e-05	0.746966	0.00812192
Q9BWD1	ACAT2	2.03895e-05	1.84755e-05	1.89665e-05	2.50593e-05	2.57114e-05	2.66246e-05	1.92772e-05	2.57984e-05	9.94137e-07	7.86251e-07	0.747223	0.000876476
Q9H8S9	MOB1A	0.000115012	0.000126219	0.000100842	0.000164661	0.000163358	0.000128934	0.000114025	0.000152318	1.27171e-05	2.02613e-05	0.748597	0.0501961
P14550	AKR1A1	7.72759e-05	9.11713e-05	8.03781e-05	0.000121117	0.000106572	0.000103965	8.29417e-05	0.000110551	7.29383e-06	9.24261e-06	0.750255	0.0153283
Q03001	DST	3.33954e-05	3.15838e-05	3.07702e-05	4.95086e-05	4.16034e-05	3.62152e-05	3.19165e-05	4.24424e-05	1.34384e-06	6.68629e-06	0.751996	0.0556195
P48637	GSS	6.88577e-05	5.98867e-05	6.28009e-05	0.000106806	8.56294e-05	6.13883e-05	6.38484e-05	8.46079e-05	4.57631e-06	2.27261e-05	0.754639	0.195836
P26640	VARS	3.27735e-05	3.51552e-05	2.46417e-05	4.77551e-05	4.5667e-05	2.9185e-05	3.08568e-05	4.0869e-05	5.5126e-06	1.01724e-05	0.755018	0.208286
P53396	ACLY	0.00142433	0.00135022	0.00146991	0.00170445	0.00176839	0.00211126	0.00141482	0.00186137	6.04072e-05	0.000218762	0.760096	0.0270767
O75874	IDH1	0.000692022	0.000583439	0.000617769	0.000816117	0.000803869	0.000860904	0.000631077	0.000826963	5.55016e-05	3.00248e-05	0.763126	0.00578122
P61218	POLR2F	3.16402e-05	2.92561e-05	3.04815e-05	4.09207e-05	4.44432e-05	3.35865e-05	3.04593e-05	3.96501e-05	1.19218e-06	5.53876e-06	0.768201	0.0483282
P04080	CSTB	0.0024206	0.00230058	0.00232557	0.00364505	0.00297045	0.00255139	0.00234891	0.00305563	6.33256e-05	0.000551783	0.768718	0.09225
Q16555	DPYSL2	0.000465001	0.00041984	0.000449665	0.000615058	0.000586751	0.000532829	0.000444835	0.000578213	2.29647e-05	4.17741e-05	0.769328	0.00836279
O95352	ATG7	1.10383e-05	1.37524e-05	1.19636e-05	1.83729e-05	1.51874e-05	1.41298e-05	1.22514e-05	1.58967e-05	1.37975e-06	2.20869e-06	0.77069	0.0724143
P39656	DDOST	0.000232323	0.000255739	0.000272353	0.000342408	0.000337658	0.000306596	0.000253472	0.000328887	2.01109e-05	1.94502e-05	0.770695	0.00952667
Q13501	SQSTM1	0.000116993	0.000109106	9.53355e-05	0.000142846	0.000145631	0.00012758	0.000107145	0.000138685	1.09612e-05	9.71819e-06	0.772575	0.0203097
Q9Y5B9	SUPT16H	3.89568e-06	4.70865e-06	3.93181e-06	5.713e-06	5.11287e-06	5.36389e-06	4.17871e-06	5.39659e-06	4.59291e-07	3.01398e-07	0.774325	0.0184623
O15173	PGRMC2	7.48435e-05	7.58549e-05	7.93004e-05	0.000112755	9.91031e-05	8.51026e-05	7.66663e-05	9.8987e-05	2.33663e-06	1.38267e-05	0.774508	0.0510071
Q06323	PSME1	0.000120977	0.000110182	0.000115055	0.000167132	0.000147361	0.000132051	0.000115405	0.000148848	5.40603e-06	1.75881e-05	0.77532	0.0345776
P07108	DBI	0.000316133	0.000272701	0.000306104	0.000405095	0.000372497	0.000376683	0.000298313	0.000384758	2.27398e-05	1.77359e-05	0.775325	0.00655229
P21912	SDHB	1.75637e-05	1.55004e-05	1.67163e-05	1.84106e-05	2.30852e-05	2.23538e-05	1.65935e-05	2.12832e-05	1.03712e-06	2.51449e-06	0.779651	0.040483
P04843	RPN1	0.000489167	0.00046275	0.000555842	0.000668015	0.000622312	0.000643538	0.000502586	0.000644622	4.79751e-05	2.28706e-05	0.779661	0.00981579
Q9C0C9	UBE2O	4.47562e-06	4.09036e-06	3.35326e-06	5.3605e-06	4.80491e-06	5.12068e-06	3.97308e-06	5.09536e-06	5.703e-07	2.78659e-07	0.779744	0.0375686
Q9Y4W6	AFG3L2	4.71714e-05	4.10676e-05	3.90061e-05	7.22222e-05	5.44502e-05	3.64825e-05	4.2415e-05	5.43849e-05	4.24613e-06	1.78699e-05	0.779904	0.322111
P12081	HARS	9.10359e-05	8.7039e-05	6.99412e-05	0.00011747	0.000113343	8.54286e-05	8.2672e-05	0.000105414	1.12049e-05	1.74302e-05	0.784262	0.130095
Q9Y696	CLIC4	0.000203142	0.000146775	0.00017796	0.000219833	0.000233565	0.00021913	0.000175959	0.000224176	2.82368e-05	8.139e-06	0.784915	0.0467762
Q9BVC6	TMEM109	2.025e-05	2.51771e-05	1.8785e-05	3.40244e-05	2.56562e-05	2.19379e-05	2.1404e-05	2.72062e-05	3.34867e-06	6.19053e-06	0.786733	0.226511
P43490	NAMPT	2.90471e-05	2.63021e-05	2.43166e-05	3.84525e-05	3.6861e-05	2.44539e-05	2.65553e-05	3.32558e-05	2.37542e-06	7.6641e-06	0.798516	0.221603
Q9H832	UBE2Z	2.28332e-05	2.01381e-05	2.19282e-05	2.97154e-05	2.89029e-05	2.25133e-05	2.16332e-05	2.70439e-05	1.37154e-06	3.94459e-06	0.799929	0.0882262
Q99805	TM9SF2	1.17134e-06	2.90732e-06	2.425e-06	2.11215e-06	2.69765e-06	3.28913e-06	2.16789e-06	2.69964e-06	8.96095e-07	5.88493e-07	0.803028	0.438714
Q9Y4L1	HYOU1	0.000716055	0.000770972	0.000859523	0.000961352	0.00105176	0.000906907	0.000782184	0.000973338	7.23882e-05	7.31644e-05	0.803609	0.0323764
Q8TBE9	NANP	0.000141513	0.000138854	0.000161342	0.000178558	0.000212314	0.000157804	0.000147236	0.000182892	1.22877e-05	2.75124e-05	0.805045	0.109742
P10515	DLAT	0.000110329	0.000108916	0.000126412	0.000163188	0.000152943	0.000113118	0.000115219	0.000143083	9.71876e-06	2.64514e-05	0.80526	0.161946
P04632	CAPNS1	8.1975e-05	9.22631e-05	9.17765e-05	0.000103968	8.94179e-05	0.0001354	8.86715e-05	0.000109595	5.8045e-06	2.35016e-05	0.809081	0.208719
O00764	PDXK	6.46038e-06	4.80142e-06	6.39382e-06	7.96521e-06	7.16803e-06	6.68062e-06	5.88521e-06	7.27129e-06	9.39175e-07	6.48491e-07	0.809376	0.103243
Q9NYC9	DNAH9	6.01182e-05	0.000108529	0.000145362	0.000101244	7.71835e-05	0.000209346	0.00010467	0.000129258	4.27529e-05	7.03941e-05	0.809776	0.632369
Q14847	LASP1	0.000113279	0.000158887	0.000208423	0.00019441	0.000198238	0.000199852	0.000160196	0.0001975	4.75858e-05	2.79509e-06	0.81112	0.246753
P11021	HSPA5	0.0118468	0.0102734	0.0135412	0.0159262	0.0139184	0.0140824	0.0118872	0.0146423	0.00163428	0.00111491	0.811834	0.0733826
P30084	ECHS1	5.00085e-05	5.58997e-05	5.03139e-05	7.05878e-05	6.43803e-05	5.70875e-05	5.2074e-05	6.40185e-05	3.31661e-06	6.75744e-06	0.813421	0.0514593
Q16778	HIST2H2BE	0.000446453	0.00055389	0.000489936	0.000633365	0.000652107	0.00054639	0.000496759	0.000610621	5.40425e-05	5.64089e-05	0.813532	0.065042
P23284	PPIB	0.00187218	0.00168925	0.00187939	0.00249064	0.00213552	0.00205396	0.00181361	0.0022267	0.000107757	0.000232182	0.814482	0.0490482
Q9UHB6	LIMA1	3.07251e-05	3.17989e-05	2.87442e-05	3.71273e-05	3.8284e-05	3.65664e-05	3.04227e-05	3.73259e-05	1.54964e-06	8.75869e-07	0.815057	0.00255766
P60468	SEC61B	0.000146039	0.000129466	0.000131535	0.000168682	0.00017774	0.000150888	0.00013568	0.00016577	9.03077e-06	1.3661e-05	0.818484	0.0334546
P56211	ARPP19	0.00013957	0.000162949	0.000185124	0.00019306	0.00020751	0.000195168	0.000162548	0.00019858	2.27796e-05	7.8057e-06	0.818551	0.0605713
Q9Y5K5	UCHL5	1.48738e-05	1.58728e-05	1.441e-05	1.9953e-05	1.8375e-05	1.6828e-05	1.50522e-05	1.83853e-05	7.47555e-07	1.56251e-06	0.818708	0.0290258
P10606	COX5B	0.000119475	0.000107771	0.000113434	0.00015493	0.000115759	0.000145018	0.00011356	0.000138569	5.85269e-06	2.03663e-05	0.819518	0.110418
P13674	P4HA1	0.000455222	0.000491397	0.000542886	0.00068495	0.000543813	0.000587152	0.000496502	0.000605305	4.40542e-05	7.22983e-05	0.82025	0.090018
Q9NWH9	SLTM	6.51521e-06	6.7045e-06	5.69828e-06	8.77274e-06	7.72479e-06	6.56447e-06	6.306e-06	7.68733e-06	5.34741e-07	1.10461e-06	0.82031	0.123023
Q9UBS4	DNAJB11	8.96363e-05	9.54643e-05	0.000108007	0.000131098	0.000118057	0.000107396	9.77027e-05	0.000118851	9.38789e-06	1.18707e-05	0.822063	0.0727404
P26885	FKBP2	2.64602e-06	1.87969e-06	2.71207e-06	2.07506e-06	2.64378e-06	4.051e-06	2.41259e-06	2.92328e-06	4.62689e-07	1.01719e-06	0.825305	0.472921
O95994	AGR2	0.000257259	0.000131765	0.00031585	0.000302279	0.000212179	0.000338624	0.000234958	0.000284361	9.40468e-05	6.5099e-05	0.826266	0.495979
P20810	CAST	4.35652e-05	4.72638e-05	8.15998e-05	4.97784e-05	7.26124e-05	8.57523e-05	5.74763e-05	6.9381e-05	2.09733e-05	1.82033e-05	0.828415	0.499029
Q9C0C2	TNKS1BP1	2.24407e-05	1.67984e-05	1.97961e-05	2.26895e-05	2.75349e-05	2.07129e-05	1.96784e-05	2.36458e-05	2.82298e-06	3.51012e-06	0.832216	0.20182
Q969H8	MYDGF	0.000156257	0.000271135	0.000236306	0.000247053	0.000302907	0.000247164	0.000221233	0.000265708	5.8904e-05	3.22154e-05	0.832616	0.315183
P15531	NME1	0.000158309	0.000280293	0.000223637	0.000214287	0.00024375	0.00033644	0.000220746	0.000264826	6.10435e-05	6.37456e-05	0.833553	0.435814
P30405	PPIF	0.000802161	0.000713506	0.000596771	0.000998519	0.000872192	0.000657084	0.000704146	0.000842598	0.000103015	0.000172631	0.835684	0.298836
P61289	PSME3	3.08699e-05	2.8652e-05	2.82123e-05	3.94657e-05	3.62351e-05	2.92773e-05	2.92447e-05	3.49927e-05	1.42447e-06	5.20659e-06	0.835738	0.138893
Q92688	ANP32B	3.70188e-05	3.34272e-05	2.90933e-05	4.23485e-05	4.19843e-05	3.44987e-05	3.31798e-05	3.96105e-05	3.96852e-06	4.43069e-06	0.837651	0.13443
P30837	ALDH1B1	1.49891e-05	1.34088e-05	1.04562e-05	1.92187e-05	1.55839e-05	1.14609e-05	1.29514e-05	1.54212e-05	2.30078e-06	3.88148e-06	0.839843	0.396778
O95782	AP2A1	1.0742e-05	1.05086e-05	1.2113e-05	1.16681e-05	1.34021e-05	1.45841e-05	1.11212e-05	1.32181e-05	8.66842e-07	1.46667e-06	0.841358	0.0999978
O95573	ACSL3	0.00017774	0.000171485	0.000157668	0.000233944	0.000186364	0.000181413	0.000168965	0.000200573	1.02709e-05	2.90056e-05	0.842407	0.149815
Q9NYU2	UGGT1	1.29075e-05	9.89459e-06	9.64875e-06	1.41452e-05	1.18587e-05	1.24433e-05	1.0817e-05	1.28157e-05	1.81465e-06	1.18786e-06	0.844039	0.185679
P84077	ARF1	1.76005e-05	2.86033e-05	2.1737e-05	2.29277e-05	2.5022e-05	3.2401e-05	2.26469e-05	2.67836e-05	5.55753e-06	4.97628e-06	0.845552	0.391212
O43242	PSMD3	7.69594e-05	8.57566e-05	7.73998e-05	0.000100076	8.49869e-05	9.891e-05	8.00386e-05	9.46575e-05	4.95681e-06	8.39522e-06	0.84556	0.0602278
P14406	COX7A2	0.000129164	0.000106432	0.000131301	0.00014493	0.000122851	0.000164768	0.000122299	0.000144183	1.37825e-05	2.09688e-05	0.848222	0.205425
P20700	LMNB1	8.52917e-05	9.34236e-05	7.97324e-05	0.000118565	9.33269e-05	9.24971e-05	8.61493e-05	0.000101463	6.88577e-06	1.48163e-05	0.849072	0.17982
O75964	ATP5L	7.09331e-05	7.51122e-05	7.32842e-05	9.70134e-05	8.18055e-05	7.87077e-05	7.31098e-05	8.58422e-05	2.09501e-06	9.79772e-06	0.851677	0.0925406
Q6IBS0	TWF2	4.0246e-05	3.29639e-05	3.34946e-05	5.24124e-05	3.90542e-05	3.37951e-05	3.55682e-05	4.17539e-05	4.05981e-06	9.59779e-06	0.851853	0.362005
O60869	EDF1	0.000134007	0.00011417	0.000139959	0.000170627	0.000141569	0.000143353	0.000129379	0.00015185	1.35031e-05	1.62862e-05	0.85202	0.139648
P13804	ETFA	0.00012502	8.64017e-05	0.000108562	0.000142243	0.000115053	0.000117134	0.000106661	0.00012481	1.93792e-05	1.5133e-05	0.854586	0.270221
P22695	UQCRC2	3.60891e-05	2.41717e-05	3.11473e-05	3.94431e-05	3.41841e-05	3.333e-05	3.04693e-05	3.56524e-05	5.98752e-06	3.31052e-06	0.854623	0.259708
P21266	GSTM3	6.06358e-05	5.41816e-05	6.17085e-05	7.01355e-05	7.40759e-05	6.21039e-05	5.88419e-05	6.87717e-05	4.07148e-06	6.1014e-06	0.855612	0.0789686
P53634	CTSC	1.74349e-05	1.55037e-05	1.66614e-05	1.71095e-05	2.03533e-05	2.04552e-05	1.65333e-05	1.9306e-05	9.71934e-07	1.90292e-06	0.856385	0.08789
P62258	YWHAE	0.000286393	0.000262278	0.000284566	0.000358366	0.000335065	0.000277481	0.000277745	0.000323637	1.34262e-05	4.16359e-05	0.8582	0.143384
Q9UL46	PSME2	7.84436e-05	8.45065e-05	7.70086e-05	0.000101946	9.94008e-05	7.80584e-05	7.99862e-05	9.3135e-05	3.97986e-06	1.31186e-05	0.85882	0.171995
P00403	MT-CO2	0.000100125	0.00010601	0.000105489	0.000122364	0.000108711	0.00013158	0.000103875	0.000120885	3.25777e-06	1.1506e-05	0.859285	0.0694088
P52209	PGD	0.000990459	0.000940509	0.00105281	0.00118338	0.00121905	0.0010692	0.000994593	0.00115721	5.62644e-05	7.82812e-05	0.859475	0.0431706
Q96HE7	ERO1L	0.000206471	0.000184716	0.000197355	0.000288849	0.000224725	0.000170861	0.000196181	0.000228145	1.09252e-05	5.90686e-05	0.859895	0.40887
P13667	PDIA4	0.00162309	0.00153112	0.00195299	0.00200633	0.00196134	0.00196323	0.0017024	0.00197697	0.000221838	2.54473e-05	0.861119	0.100235
P10599	TXN	0.00115018	0.00129062	0.00119588	0.00131251	0.00151843	0.00138484	0.00121223	0.00140526	7.16379e-05	0.000104469	0.862635	0.057614
O75340	PDCD6	2.49994e-05	2.60106e-05	2.57628e-05	3.01225e-05	2.83456e-05	3.04388e-05	2.55909e-05	2.96356e-05	5.27082e-07	1.12836e-06	0.863519	0.00491151
P49327	FASN	0.00301479	0.00206297	0.00244066	0.00292534	0.0027584	0.00301538	0.00250614	0.00289971	0.000479276	0.000130394	0.864273	0.241856
P08574	CYC1	7.67411e-05	4.85574e-05	6.36029e-05	8.71907e-05	6.94871e-05	6.1833e-05	6.29671e-05	7.28369e-05	1.41026e-05	1.30065e-05	0.864495	0.423246
P39748	FEN1	1.49731e-05	1.83413e-05	1.7297e-05	1.8985e-05	2.22995e-05	1.72439e-05	1.68705e-05	1.95095e-05	1.72414e-06	2.56824e-06	0.864732	0.21356
O14880	MGST3	7.71581e-05	6.24406e-05	8.52385e-05	9.36663e-05	8.5345e-05	8.09145e-05	7.49457e-05	8.66419e-05	1.15589e-05	6.47407e-06	0.865005	0.200968
Q12931	TRAP1	0.000120682	0.000112037	0.000116556	0.000146427	0.000143474	0.0001138	0.000116425	0.000134567	4.32402e-06	1.80453e-05	0.865182	0.165631
Q06210	GFPT1	4.39675e-05	3.44203e-05	3.42595e-05	4.79903e-05	4.21566e-05	3.9985e-05	3.75491e-05	4.33773e-05	5.55907e-06	4.13991e-06	0.86564	0.218999
Q5VZF2	MBNL2	4.34536e-05	6.12368e-05	5.67134e-05	6.76915e-05	6.45121e-05	5.40908e-05	5.38013e-05	6.20981e-05	9.24236e-06	7.11443e-06	0.866391	0.285384
Q9ULD2	MTUS1	4.43355e-05	4.97456e-05	6.70094e-05	4.53669e-05	5.84951e-05	8.18698e-05	5.36968e-05	6.19106e-05	1.18421e-05	1.84896e-05	0.867329	0.552338
P25788	PSMA3	2.27203e-05	3.73067e-05	3.62523e-05	4.21826e-05	2.90389e-05	3.97728e-05	3.20931e-05	3.69981e-05	8.13417e-06	6.99738e-06	0.867426	0.472792
Q15046	KARS	6.14085e-05	6.25813e-05	5.88966e-05	8.54764e-05	7.03361e-05	5.48855e-05	6.09622e-05	7.02327e-05	1.88248e-06	1.52957e-05	0.868003	0.356282
P51665	PSMD7	0.000151355	0.000128906	0.000130293	0.000161994	0.000171148	0.000139639	0.000136851	0.000157594	1.25797e-05	1.62085e-05	0.868382	0.154831
P16070	CD44	0.000392157	0.000527894	0.000375607	0.000525436	0.0005737	0.000391567	0.000431886	0.000496901	8.35562e-05	9.43598e-05	0.869159	0.422109
P00167	CYB5A	0.000107363	7.65621e-05	0.000132387	0.000127278	9.8553e-05	0.000137606	0.000105437	0.000121146	2.79621e-05	2.02359e-05	0.870335	0.474636
P62277	RPS13	0.000545675	0.000655563	0.000570086	0.000739948	0.000735455	0.00055645	0.000590441	0.000677284	5.77023e-05	0.00010467	0.871778	0.276661
P17844	DDX5	9.12468e-05	9.88118e-05	9.57791e-05	0.00010761	0.000118251	0.000101999	9.52792e-05	0.000109287	3.80715e-06	8.25497e-06	0.871829	0.0558726
Q6ZW31	SYDE1	0.000157066	0.000195706	0.000220017	0.000179749	0.000245944	0.000230323	0.00019093	0.000218672	3.17462e-05	3.46014e-05	0.873134	0.364031
Q14697	GANAB	0.000393561	0.000413025	0.000469717	0.000489157	0.000480742	0.000490778	0.000425435	0.000486892	3.95657e-05	5.38748e-06	0.873775	0.0560499
P84103	SRSF3	0.000262366	0.000248727	0.000241907	0.000311718	0.000285619	0.000263369	0.000251	0.000286902	1.04173e-05	2.42003e-05	0.874864	0.0776486
P07858	CTSB	2.03775e-05	1.9728e-05	2.13383e-05	2.3193e-05	2.51487e-05	2.17881e-05	2.04813e-05	2.33766e-05	8.10135e-07	1.68779e-06	0.876144	0.0553056
Q01469	FABP5	0.00234041	0.00177306	0.00181822	0.00285328	0.00213094	0.00177428	0.00197723	0.00225283	0.000315334	0.000549733	0.877663	0.493219
P08865	RPSA	0.000260264	0.000253349	0.000222147	0.000296656	0.000281825	0.000259754	0.000245253	0.000279412	2.0307e-05	1.85694e-05	0.877749	0.0979742
P50395	GDI2	0.000332164	0.000341798	0.000364249	0.000387779	0.000440696	0.000353881	0.00034607	0.000394119	1.6464e-05	4.37532e-05	0.878087	0.149647
P51814	ZNF41	0.000170461	0.000214649	0.00024699	0.000207295	0.000258441	0.000254068	0.0002107	0.000239935	3.84173e-05	2.83515e-05	0.878156	0.348698
Q99729	HNRNPAB	2.68892e-05	3.48064e-05	2.75659e-05	3.20531e-05	3.93529e-05	3.01742e-05	2.97538e-05	3.386e-05	4.38874e-06	4.84883e-06	0.878729	0.337964
Q15437	SEC23B	0.000180016	0.000196526	0.000198239	0.000233197	0.000230271	0.000190539	0.000191594	0.000218002	1.00633e-05	2.38287e-05	0.878862	0.151733
P60900	PSMA6	0.000210352	0.000228479	0.000208556	0.000239428	0.000247731	0.000249453	0.000215796	0.000245538	1.10209e-05	5.36049e-06	0.87887	0.013658
P34897	SHMT2	0.000402998	0.000407376	0.000364249	0.000501661	0.000431984	0.000402253	0.000391541	0.000445299	2.37365e-05	5.1024e-05	0.879276	0.173351
P15144	ANPEP	3.54745e-05	2.71667e-05	2.66554e-05	3.60101e-05	4.0937e-05	2.44419e-05	2.97656e-05	3.37963e-05	4.95072e-06	8.46744e-06	0.880733	0.515912
Q14699	RFTN1	0.00021154	0.000199353	0.000174534	0.000222809	0.00024256	0.000199158	0.000195142	0.000221509	1.88588e-05	2.17304e-05	0.880967	0.187652
Q9NRP0	OSTC	1.94502e-05	1.83835e-05	2.21527e-05	2.72714e-05	2.08048e-05	1.99301e-05	1.99955e-05	2.26688e-05	1.94289e-06	4.0099e-06	0.88207	0.357411
P55145	MANF	0.00025259	0.000190533	0.000226262	0.000294833	0.000252617	0.000209942	0.000223128	0.000252464	3.11472e-05	4.2446e-05	0.883802	0.389143
P60660	MYL6	0.000241985	0.000223132	0.000219736	0.000277572	0.000243625	0.000252094	0.000228284	0.000257764	1.19859e-05	1.76692e-05	0.885635	0.0750507
Q9NVA2	SEPT11	0.000146276	0.00014797	0.000128859	0.000170289	0.000168733	0.000137996	0.000141035	0.000159006	1.05788e-05	1.82121e-05	0.886977	0.213498
O60313	OPA1	0.000240671	0.000225168	0.000240301	0.000305401	0.000253552	0.000236844	0.00023538	0.000265266	8.84586e-06	3.57482e-05	0.887338	0.232559
P15170	GSPT1	0.000138944	0.000125883	0.000111302	0.000152893	0.000131541	0.000139348	0.000125377	0.000141261	1.3828e-05	1.08039e-05	0.887554	0.191994
P30101	PDIA3	0.00416803	0.00414246	0.00521147	0.00491042	0.00507752	0.00523834	0.00450732	0.00507543	0.000609948	0.000163972	0.888068	0.194251
P99999	CYCS	0.000481503	0.000446972	0.000373814	0.000531183	0.0004965	0.000438134	0.000434097	0.000488606	5.49869e-05	4.70244e-05	0.88844	0.261934
P31937	HIBADH	9.96213e-05	7.39606e-05	0.000104983	0.000122862	9.85273e-05	9.20697e-05	9.28551e-05	0.000104486	1.65814e-05	1.6238e-05	0.888682	0.434342
Q8TCU4	ALMS1	7.06902e-05	5.50007e-05	6.37996e-05	7.67543e-05	7.80855e-05	5.83317e-05	6.31635e-05	7.10572e-05	7.86407e-06	1.10407e-05	0.888911	0.370207
Q92804	TAF15	4.30586e-06	3.79662e-06	3.43849e-06	3.63222e-06	5.31631e-06	4.0317e-06	3.84699e-06	4.32674e-06	4.35871e-07	8.79962e-07	0.88912	0.445102
P23919	DTYMK	5.56901e-05	5.08219e-05	5.50202e-05	6.96726e-05	6.28794e-05	4.90948e-05	5.38441e-05	6.05489e-05	2.63864e-06	1.0485e-05	0.889266	0.343252
P20962	PTMS	1.79955e-05	2.13264e-05	2.19398e-05	2.52435e-05	1.95343e-05	2.41015e-05	2.04205e-05	2.29598e-05	2.12246e-06	3.02098e-06	0.889405	0.299412
Q86Y38	XYLT1	9.28672e-05	0.00010465	9.48926e-05	9.25762e-05	9.69223e-05	0.000139045	9.74699e-05	0.000109514	6.29998e-06	2.56662e-05	0.890019	0.474049
P61513	RPL37A	3.91109e-05	4.17274e-05	3.80617e-05	4.16101e-05	4.77096e-05	4.41124e-05	3.96333e-05	4.44774e-05	1.88788e-06	3.06606e-06	0.891089	0.0802371
P27824	CANX	0.00125783	0.00104681	0.0012211	0.00139542	0.00138534	0.00116958	0.00117525	0.00131678	0.000112732	0.000127578	0.892517	0.223317
P27797	CALR	0.0133085	0.0119741	0.0132234	0.0148588	0.0137113	0.0145644	0.0128354	0.0143782	0.000747052	0.000595978	0.892699	0.0490013
Q71DI3	HIST2H3A	0.00121885	0.00152634	0.00137868	0.00150789	0.0015065	0.00160388	0.00137462	0.00153942	0.000153782	5.58229e-05	0.892947	0.155968
P09234	SNRPC	1.67394e-05	2.19393e-05	1.79605e-05	1.83985e-05	1.7884e-05	2.71341e-05	1.88797e-05	2.11389e-05	2.71911e-06	5.19839e-06	0.893129	0.541283
Q08722	CD47	4.37688e-05	3.60653e-05	3.9356e-05	4.64419e-05	4.7608e-05	3.93952e-05	3.973e-05	4.44817e-05	3.86536e-06	4.44343e-06	0.893177	0.234809
Q9NR31	SAR1A	0.00059912	0.000621644	0.000583718	0.000764685	0.000576116	0.000679006	0.000601494	0.000673269	1.90744e-05	9.44152e-05	0.893394	0.266377
P05387	RPLP2	0.00148641	0.00202216	0.0016511	0.00188684	0.00182831	0.00205712	0.00171989	0.00192409	0.000274424	0.000118866	0.89387	0.302432
P62805	HIST1H4A	0.00407212	0.00533744	0.005032	0.00546399	0.00568084	0.00501086	0.00481386	0.00538523	0.000660265	0.000341863	0.893899	0.253975
Q75LS8	FKBP9P1	2.2735e-05	1.96548e-05	2.22054e-05	2.72654e-05	2.52981e-05	1.96257e-05	2.15317e-05	2.40631e-05	1.64689e-06	3.96676e-06	0.894805	0.365066
Q15424	SAFB	6.67528e-05	7.38564e-05	7.54101e-05	8.80576e-05	8.45852e-05	6.84136e-05	7.20064e-05	8.03521e-05	4.6156e-06	1.04838e-05	0.896136	0.275545
Q15370	TCEB2	5.67487e-05	5.94577e-05	5.16455e-05	5.86377e-05	6.15934e-05	6.70735e-05	5.59507e-05	6.24349e-05	3.96677e-06	4.28039e-06	0.896144	0.126616
Q92905	COPS5	2.48607e-05	2.70947e-05	2.63852e-05	2.48274e-05	2.71187e-05	3.54708e-05	2.61135e-05	2.9139e-05	1.14147e-06	5.60193e-06	0.896173	0.411219
Q9Y490	TLN1	0.000577745	0.000472138	0.000516707	0.00061348	0.000591832	0.000542699	0.000522197	0.00058267	5.30172e-05	3.62689e-05	0.896213	0.178308
O95218	ZRANB2	3.23491e-05	3.1831e-05	3.46993e-05	4.39315e-05	3.71184e-05	2.91023e-05	3.29598e-05	3.67174e-05	1.52852e-06	7.42275e-06	0.897662	0.438873
P31949	S100A11	0.00166281	0.00163848	0.00167198	0.00189096	0.00193904	0.00170761	0.00165776	0.00184587	1.73122e-05	0.000122124	0.89809	0.0574865
P23246	SFPQ	0.000651909	0.000709159	0.000694269	0.000705816	0.000819884	0.000762137	0.000685112	0.000762612	2.97032e-05	5.70355e-05	0.898376	0.105139
P62158	CALM1	0.00104939	0.00119846	0.0010992	0.00103453	0.00129392	0.00139636	0.00111568	0.0012416	7.58914e-05	0.000186502	0.898583	0.339657
Q9NQX3	GPHN	3.94806e-05	3.17091e-05	3.62786e-05	4.68882e-05	3.93126e-05	3.32557e-05	3.58228e-05	3.98188e-05	3.90575e-06	6.83033e-06	0.899644	0.428716
Q4VC31	CCDC58	9.85292e-05	8.62243e-05	9.91507e-05	0.000125495	0.000100227	8.97018e-05	9.46347e-05	0.000105141	7.29025e-06	1.83959e-05	0.90007	0.409787
Q9NVR2	INTS10	1.64645e-05	1.39954e-05	1.53828e-05	1.77195e-05	1.44781e-05	1.8719e-05	1.52809e-05	1.69722e-05	1.23774e-06	2.21699e-06	0.900348	0.312855
P39687	ANP32A	0.000216484	0.000178443	0.000190489	0.000250835	0.000213725	0.000185222	0.000195138	0.000216594	1.9442e-05	3.29005e-05	0.900942	0.385902
Q9NVJ2	ARL8B	1.20433e-05	9.90445e-06	9.74939e-06	1.16632e-05	1.28893e-05	1.05902e-05	1.05657e-05	1.17142e-05	1.28195e-06	1.15044e-06	0.901954	0.31242
P48735	IDH2	0.000157287	0.000134531	0.000134996	0.000174683	0.000154842	0.000143276	0.000142271	0.0001576	1.30061e-05	1.5884e-05	0.902734	0.265541
P30042	C21orf33	0.000108367	0.000108369	0.000113933	0.000115222	0.00010829	0.000142735	0.000110223	0.000122082	3.21325e-06	1.82187e-05	0.902855	0.329092
P22061	PCMT1	0.000240341	0.000240132	0.000221804	0.000250534	0.000230699	0.000295932	0.000234092	0.000259055	1.06429e-05	3.34405e-05	0.903639	0.285403
O43237	DYNC1LI2	3.94254e-05	4.39241e-05	3.97602e-05	5.24833e-05	4.06464e-05	4.31027e-05	4.10365e-05	4.54108e-05	2.50628e-06	6.24687e-06	0.903674	0.323295
P06132	UROD	6.29823e-05	7.29984e-05	7.51035e-05	9.29727e-05	7.73434e-05	6.31863e-05	7.03614e-05	7.78341e-05	6.47662e-06	1.48993e-05	0.903992	0.470243
O95864	FADS2	0.000336915	0.000268292	0.000372069	0.000344998	0.000315727	0.00041987	0.000325759	0.000360198	5.27802e-05	5.37096e-05	0.904388	0.472604
Q16740	CLPP	5.80023e-06	5.18716e-06	4.77459e-06	6.14767e-06	4.91161e-06	6.35566e-06	5.25399e-06	5.80498e-06	5.16073e-07	7.8064e-07	0.905083	0.365481
P15586	GNS	2.68883e-05	2.36042e-05	2.37235e-05	2.88907e-05	2.62447e-05	2.68009e-05	2.47387e-05	2.73121e-05	1.86259e-06	1.39508e-06	0.905778	0.127953
P14625	HSP90B1	0.006913	0.0067363	0.00733601	0.00812	0.00740905	0.00762521	0.00699511	0.00771809	0.000308171	0.00036446	0.906326	0.0585732
Q16643	DBN1	0.000224173	0.000210745	0.000209046	0.000243761	0.000246603	0.000220131	0.000214654	0.000236832	8.28671e-06	1.45331e-05	0.906358	0.083299
P18085	ARF4	0.000296175	0.000381292	0.000338144	0.000362257	0.000321268	0.000436601	0.000338537	0.000373375	4.25597e-05	5.84644e-05	0.906693	0.450972
P11766	ADH5	1.9227e-05	1.9401e-05	1.92379e-05	2.24709e-05	1.865e-05	2.26991e-05	1.92886e-05	2.12733e-05	9.74785e-08	2.27471e-06	0.906705	0.205597
P48739	PITPNB	3.31195e-05	4.04381e-05	3.32206e-05	3.25062e-05	4.38215e-05	4.14353e-05	3.55927e-05	3.92543e-05	4.19652e-06	5.96464e-06	0.90672	0.433578
P45973	CBX5	1.84199e-05	1.73681e-05	1.77027e-05	1.58204e-05	2.07581e-05	2.2415e-05	1.78302e-05	1.96645e-05	5.37348e-07	3.43063e-06	0.906722	0.411996
P17096	HMGA1	0.000694552	0.000682905	0.000778707	0.000775453	0.00100532	0.000596691	0.000718721	0.000792488	5.22749e-05	0.000204846	0.906917	0.57821
O14980	XPO1	0.000186567	0.000187777	0.000175346	0.000202554	0.000208124	0.000195323	0.00018323	0.000202	6.85471e-06	6.41831e-06	0.907078	0.0257678
P05496	ATP5G1	0.00014101	0.000147677	0.000173682	0.000160299	0.000163395	0.000185793	0.000154123	0.000169829	1.72635e-05	1.39112e-05	0.907519	0.287107
P47897	QARS	7.94972e-05	7.62295e-05	9.30114e-05	0.000100267	8.87194e-05	8.49731e-05	8.29127e-05	9.13198e-05	8.897e-06	7.97167e-06	0.907938	0.289827
Q7RTV0	PHF5A	7.824e-05	9.72976e-05	8.1863e-05	0.000102562	0.000103605	7.73113e-05	8.58002e-05	9.44926e-05	1.01205e-05	1.48886e-05	0.90801	0.450034
P61254	RPL26	0.000360805	0.000373821	0.000354216	0.000432199	0.000417705	0.000348799	0.000362947	0.000399568	9.97658e-06	4.45605e-05	0.90835	0.237155
P26583	HMGB2	9.18111e-05	0.000118035	0.000135793	0.000101846	0.00013652	0.000142119	0.000115213	0.000126828	2.21265e-05	2.18162e-05	0.908418	0.552625
Q9NYP7	ELOVL5	1.98182e-05	1.78636e-05	2.27589e-05	2.23864e-05	2.23005e-05	2.18228e-05	2.01469e-05	2.21699e-05	2.46415e-06	3.0364e-07	0.908749	0.230992
O43615	TIMM44	0.000163647	0.000162288	0.000166993	0.000171073	0.000164508	0.000206254	0.000164309	0.000180612	2.42165e-06	2.2448e-05	0.909738	0.279238
P51452	DUSP3	1.95434e-05	2.84946e-05	2.73638e-05	3.14477e-05	2.57206e-05	2.56885e-05	2.5134e-05	2.76189e-05	4.87444e-06	3.31587e-06	0.910026	0.505794
Q9H223	EHD4	4.36888e-05	4.48428e-05	3.59039e-05	5.23073e-05	4.68503e-05	3.75771e-05	4.14785e-05	4.55782e-05	4.8621e-06	7.44704e-06	0.910051	0.469346
P62879	GNB2	4.37038e-05	4.79222e-05	4.08463e-05	5.0766e-05	4.45034e-05	5.02107e-05	4.41575e-05	4.84934e-05	3.55969e-06	3.46653e-06	0.910587	0.205202
P50583	NUDT2	4.44569e-05	4.11076e-05	4.07039e-05	5.05459e-05	4.25521e-05	4.55324e-05	4.20895e-05	4.62101e-05	2.0602e-06	4.03975e-06	0.910828	0.190628
P31150	GDI1	0.000426419	0.000396096	0.000422854	0.000491384	0.00041005	0.000464049	0.000415123	0.000455161	1.65741e-05	4.1389e-05	0.912036	0.194822
Q9HB71	CACYBP	7.47147e-06	6.98283e-06	7.81856e-06	9.63063e-06	7.06558e-06	7.72334e-06	7.42429e-06	8.13985e-06	4.19858e-07	1.33228e-06	0.912092	0.425068
P61313	RPL15	8.56854e-06	1.36028e-05	1.05677e-05	9.41035e-06	1.16583e-05	1.47999e-05	1.0913e-05	1.19562e-05	2.53481e-06	2.70708e-06	0.91275	0.651606
Q8TC12	RDH11	2.16041e-05	1.50692e-05	1.70694e-05	2.06375e-05	1.87237e-05	1.94747e-05	1.79142e-05	1.96119e-05	3.34837e-06	9.64249e-07	0.913435	0.446239
P53999	SUB1	0.000151003	0.000171795	0.000158663	0.000144814	0.000165942	0.000216216	0.000160487	0.000175657	1.05151e-05	3.6679e-05	0.913636	0.528913
Q9Y3U8	RPL36	0.000294973	0.000297161	0.000276843	0.000328692	0.000336433	0.000285918	0.000289659	0.000317014	1.11528e-05	2.72069e-05	0.91371	0.182393
Q9BQ67	GRWD1	3.2749e-05	3.07813e-05	3.09011e-05	3.85913e-05	3.48712e-05	2.97879e-05	3.14771e-05	3.44168e-05	1.1031e-06	4.41921e-06	0.914587	0.326231
Q13011	ECH1	6.88712e-05	4.31942e-05	5.79219e-05	6.33924e-05	6.00905e-05	6.22752e-05	5.66624e-05	6.19194e-05	1.28848e-05	1.67945e-06	0.9151	0.522082
P40939	HADHA	0.000614022	0.000573169	0.000591811	0.000672519	0.000608131	0.000662739	0.000593001	0.000647796	2.04523e-05	3.46978e-05	0.915412	0.0779671
P07355	ANXA2	0.00980111	0.0101271	0.0098537	0.0101627	0.0108095	0.011551	0.00992731	0.0108411	0.000175034	0.00069468	0.915715	0.0917091
Q9Y230	RUVBL2	0.000110536	0.000101437	0.000101902	0.000118973	0.00011151	0.000112265	0.000104625	0.000114249	5.12466e-06	4.10822e-06	0.91576	0.0641148
P09382	LGALS1	0.00969818	0.00944939	0.00965316	0.0113623	0.0102217	0.00984438	0.00960025	0.0104761	0.000132567	0.000790301	0.916392	0.131267
P61158	ACTR3	0.000177936	0.000198652	0.000183565	0.000205098	0.00018811	0.000217756	0.000186717	0.000203655	1.07121e-05	1.48757e-05	0.916834	0.184777
P62249	RPS16	0.000826592	0.000878718	0.000895277	0.00088927	0.00102138	0.000925682	0.000866862	0.000945446	3.58448e-05	6.82389e-05	0.916882	0.15218
Q9UIS9	MBD1	7.01051e-07	1.2358e-06	1.71367e-06	1.35808e-06	1.49175e-06	1.13033e-06	1.21684e-06	1.32672e-06	5.06577e-07	1.82742e-07	0.91718	0.741628
P28838	LAP3	5.97082e-05	6.84534e-05	5.49261e-05	6.73927e-05	6.34833e-05	6.84839e-05	6.10292e-05	6.64533e-05	6.85972e-06	2.6293e-06	0.918378	0.270112
Q8NC51	SERBP1	0.0001905	0.000232093	0.000213797	0.000204192	0.000252471	0.000235878	0.00021213	0.000230847	2.08467e-05	2.45291e-05	0.918921	0.37088
Q96A57	TMEM230	4.8041e-05	3.84085e-05	4.06141e-05	4.93789e-05	4.08332e-05	4.80316e-05	4.23545e-05	4.60812e-05	5.04662e-06	4.59456e-06	0.919128	0.397813
Q9HC38	GLOD4	2.31791e-05	1.52355e-05	2.26436e-05	1.98414e-05	2.18085e-05	2.47164e-05	2.03527e-05	2.21221e-05	4.43972e-06	2.45258e-06	0.920016	0.57829
Q01105	SET	0.000604099	0.000715519	0.000646642	0.000576463	0.000803783	0.000754329	0.00065542	0.000711525	5.62259e-05	0.000119552	0.921149	0.502805
P63010	AP2B1	0.000222237	0.000225762	0.00022417	0.000242638	0.000249091	0.000237937	0.000224056	0.000243222	1.76553e-06	5.59998e-06	0.921201	0.00482303
O95571	ETHE1	1.28302e-05	2.33969e-05	1.81834e-05	1.92956e-05	2.14878e-05	1.82556e-05	1.81369e-05	1.96797e-05	5.28349e-06	1.64995e-06	0.921604	0.654487
P16152	CBR1	0.00048625	0.000432713	0.000453304	0.000498863	0.000474858	0.000514393	0.000457422	0.000496038	2.7005e-05	1.99182e-05	0.922151	0.117017
P21796	VDAC1	0.000939995	0.00100813	0.00100902	0.00118044	0.000978694	0.00104476	0.000985715	0.00106797	3.9597e-05	0.000102855	0.922984	0.265761
P27816	MAP4	0.00185866	0.00180318	0.00175843	0.00200693	0.00186584	0.00199952	0.00180676	0.00195743	5.02086e-05	7.94073e-05	0.923026	0.0499306
Q96PU4	UHRF2	0.0020088	0.00262844	0.00233535	0.00235006	0.0026335	0.00256957	0.0023242	0.00251771	0.000309968	0.000148667	0.923139	0.384775
P61758	VBP1	0.000308686	0.000334848	0.000322443	0.000328394	0.000403018	0.000314876	0.000321993	0.000348763	1.30867e-05	4.747e-05	0.923243	0.399693
P09622	DLD	0.000291353	0.000247683	0.000280567	0.000323932	0.000263268	0.000300494	0.000273201	0.000295898	2.2748e-05	3.05919e-05	0.923294	0.360709
P52565	ARHGDIA	0.000351316	0.000342943	0.000323361	0.00037231	0.000361683	0.000368115	0.000339207	0.000367369	1.43469e-05	5.35242e-06	0.923339	0.0333584
P21589	NT5E	6.57421e-05	4.43187e-05	5.78507e-05	7.44204e-05	5.98704e-05	4.75473e-05	5.59705e-05	6.06127e-05	1.08348e-05	1.34519e-05	0.923412	0.665785
Q9BTT0	ANP32E	6.75869e-06	6.65662e-06	5.59965e-06	6.59003e-06	7.54948e-06	6.4313e-06	6.33832e-06	6.85694e-06	6.4174e-07	6.04985e-07	0.924366	0.36603
Q01518	CAP1	0.000912809	0.000976743	0.000856058	0.000965175	0.000990364	0.00101452	0.000915203	0.000990021	6.03782e-05	2.46766e-05	0.924428	0.117887
Q6ZSZ5	ARHGEF18	6.53582e-05	4.47964e-05	6.03103e-05	6.23663e-05	6.21248e-05	5.98672e-05	5.68216e-05	6.14528e-05	1.07156e-05	1.37846e-06	0.924639	0.49905
Q15067	ACOX1	0.000162016	0.000118213	0.000153403	0.000145717	0.000118071	0.000204876	0.000144544	0.000156221	2.32064e-05	4.4346e-05	0.92525	0.706805
P35998	PSMC2	2.42143e-05	2.47803e-05	2.36794e-05	1.35822e-05	3.13598e-05	3.35481e-05	2.42247e-05	2.61634e-05	5.50488e-07	1.09504e-05	0.9259	0.774685
P08133	ANXA6	0.00135117	0.00108718	0.00124683	0.00150916	0.00127261	0.00119786	0.00122839	0.00132654	0.000132958	0.000162507	0.926011	0.463553
Q00059	TFAM	9.4382e-05	0.000101419	0.000112072	0.00011121	0.000110013	0.000111226	0.000102624	0.000110816	8.90636e-06	6.95769e-07	0.926075	0.187412
P53597	SUCLG1	0.00017155	0.000166172	0.000181217	0.000199367	0.00017082	0.000190096	0.00017298	0.000186761	7.62409e-06	1.45629e-05	0.926209	0.220112
P11413	G6PD	0.00143951	0.0013882	0.00154697	0.00144885	0.00149331	0.00178024	0.00145823	0.00157414	8.10213e-05	0.000179871	0.926367	0.366388
Q08752	PPID	5.45837e-05	5.84136e-05	5.04572e-05	6.36946e-05	6.16162e-05	5.11313e-05	5.44848e-05	5.8814e-05	3.97914e-06	6.7341e-06	0.926392	0.392024
P54577	YARS	0.00020982	0.000211915	0.000188942	0.000231192	0.000213354	0.000214526	0.000203559	0.000219691	1.27017e-05	9.97754e-06	0.926571	0.158706
Q9UII2	ATPIF1	2.80597e-05	2.38381e-05	2.7387e-05	2.80403e-05	2.79812e-05	2.94931e-05	2.64283e-05	2.85049e-05	2.26825e-06	8.56309e-07	0.927149	0.212092
O00264	PGRMC1	6.88197e-05	5.11977e-05	5.49552e-05	6.19004e-05	6.18093e-05	6.50022e-05	5.83242e-05	6.2904e-05	9.2815e-06	1.81771e-06	0.927194	0.448825
P61026	RAB10	7.15991e-05	5.83083e-05	9.06965e-05	8.11945e-05	8.06897e-05	7.58873e-05	7.35347e-05	7.92572e-05	1.62806e-05	2.92931e-06	0.927798	0.581337
P00558	PGK1	0.0122566	0.0109846	0.0116557	0.0153227	0.0113672	0.0109045	0.0116323	0.0125315	0.000636305	0.00242833	0.928248	0.568599
P09496	CLTA	0.000393751	0.000315329	0.000339243	0.000370775	0.000417331	0.000340891	0.000349441	0.000376332	4.01936e-05	3.8522e-05	0.928543	0.44987
Q13555	CAMK2G	0.000189851	0.000176182	0.000139546	0.000214201	0.000184211	0.000145646	0.000168526	0.000181353	2.60113e-05	3.4367e-05	0.929274	0.633424
P49755	TMED10	0.000128058	0.000124361	0.000156715	0.00013955	0.000155389	0.000145309	0.000136378	0.00014675	1.77089e-05	8.01723e-06	0.929326	0.407734
Q16891	IMMT	0.000354766	0.000321958	0.000301257	0.000390936	0.000326866	0.000333077	0.000325994	0.000350293	2.69817e-05	3.53347e-05	0.930632	0.397411
P50914	RPL14	0.000427045	0.000547491	0.000776326	0.000428499	0.000671593	0.000781126	0.000583621	0.000627073	0.000177421	0.00018048	0.930706	0.780982
P35659	DEK	9.01147e-05	0.000109017	9.33365e-05	9.9679e-05	0.000127852	8.64259e-05	9.74895e-05	0.000104652	1.01124e-05	2.11563e-05	0.931555	0.624741
O15143	ARPC1B	3.87471e-05	2.99689e-05	3.16249e-05	3.77741e-05	3.78616e-05	3.20654e-05	3.3447e-05	3.59003e-05	4.66414e-06	3.32145e-06	0.931661	0.499221
Q9H074	PAIP1	2.85307e-05	2.87784e-05	2.66159e-05	2.73799e-05	2.80363e-05	3.46245e-05	2.7975e-05	3.00136e-05	1.1835e-06	4.00667e-06	0.932079	0.445614
P35232	PHB	0.000266302	0.000212608	0.00022589	0.000278611	0.00025724	0.000220047	0.000234934	0.000251966	2.79661e-05	2.96358e-05	0.932402	0.50915
Q06830	PRDX1	0.0188018	0.0205797	0.019355	0.0209701	0.0214904	0.0205024	0.0195788	0.0209876	0.000909877	0.000494203	0.932875	0.0779503
P29401	TKT	0.00462724	0.00409527	0.004354	0.0048185	0.00460091	0.00458675	0.00435884	0.00466872	0.000266016	0.000129905	0.933625	0.144035
P06703	S100A6	0.0163128	0.0133478	0.0176418	0.0182852	0.0174099	0.014966	0.0157674	0.016887	0.00219832	0.00172026	0.933703	0.525494
Q99798	ACO2	0.00027591	0.000219645	0.000267605	0.00027895	0.000275983	0.000261821	0.000254387	0.000272251	3.03727e-05	9.15379e-06	0.934382	0.384584
P62873	GNB1	0.000328528	0.000323507	0.000323197	0.00036401	0.00033822	0.000341044	0.000325077	0.000347758	2.99238e-06	1.41451e-05	0.934779	0.0531441
Q9P287	BCCIP	1.01845e-05	1.10014e-05	8.94733e-06	9.98132e-06	1.19365e-05	1.03148e-05	1.00444e-05	1.07442e-05	1.03416e-06	1.04593e-06	0.934864	0.456181
P60174	TPI1	0.00914331	0.00793293	0.00843285	0.00992056	0.00924489	0.00810118	0.00850303	0.00908888	0.000608235	0.000919672	0.935543	0.409502
P08579	SNRPB2	0.000139918	0.000159959	0.000114635	0.000142122	0.000147608	0.000153309	0.000138171	0.00014768	2.27126e-05	5.59354e-06	0.93561	0.520187
P17858	PFKL	2.71005e-05	2.1619e-05	2.12547e-05	2.93611e-05	2.12075e-05	2.41638e-05	2.33247e-05	2.49108e-05	3.27501e-06	4.12778e-06	0.936329	0.629644
Q15084	PDIA6	0.000598684	0.000478448	0.000786499	0.000580172	0.00071862	0.000689883	0.00062121	0.000662892	0.000155256	7.30643e-05	0.937122	0.695566
P05204	HMGN2	0.000934147	0.00125708	0.00173808	0.000946274	0.00144841	0.0017961	0.00130977	0.00139693	0.00040455	0.000427246	0.937608	0.810168
P35241	RDX	0.00020219	0.000190212	0.000240501	0.000210545	0.000195687	0.00026861	0.000210968	0.000224947	2.62683e-05	3.85357e-05	0.937854	0.631035
P20671	HIST1H2AD	1.23126e-05	1.40339e-05	1.16082e-05	1.24411e-05	1.56078e-05	1.2399e-05	1.26516e-05	1.34826e-05	1.24788e-06	1.84055e-06	0.938363	0.552718
P43307	SSR1	0.000247418	0.000231475	0.000237599	0.000265371	0.00026225	0.000235729	0.000238831	0.00025445	8.04224e-06	1.62881e-05	0.938615	0.210647
Q14019	COTL1	0.000785864	0.000772424	0.000762434	0.000781179	0.00090244	0.000788646	0.000773574	0.000824088	1.17571e-05	6.79572e-05	0.938702	0.273374
P11216	PYGB	0.000986181	0.000731837	0.000835456	0.00108946	0.000829787	0.000799915	0.000851158	0.000906386	0.000127897	0.000159246	0.939068	0.663923
Q99873	PRMT1	6.01047e-05	7.81505e-05	7.39237e-05	5.69823e-05	9.45319e-05	7.4347e-05	7.07263e-05	7.52871e-05	9.43823e-06	1.87925e-05	0.939421	0.726256
P54886	ALDH18A1	0.000214467	0.000179676	0.000209891	0.000218413	0.000208385	0.00021609	0.000201344	0.000214296	1.89045e-05	5.24887e-06	0.939562	0.31666
Q93077	HIST1H2AC	0.000304007	0.000317354	0.000296559	0.000391084	0.000347856	0.000237838	0.000305973	0.000325593	1.0536e-05	7.90114e-05	0.939742	0.691819
P30040	ERP29	0.000681116	0.000586188	0.000662281	0.00067927	0.000632295	0.000741707	0.000643195	0.000684424	5.02596e-05	5.48875e-05	0.93976	0.391623
Q9UKK9	NUDT5	0.000250601	0.000237229	0.000256072	0.000312538	0.000256692	0.000221912	0.000247967	0.000263714	9.69336e-06	4.57196e-05	0.940288	0.59082
O43809	NUDT21	5.53921e-06	6.50775e-06	8.06011e-06	5.75703e-06	7.21266e-06	8.40813e-06	6.70236e-06	7.12594e-06	1.27167e-06	1.32768e-06	0.940558	0.71023
Q8IXM3	MRPL41	1.44604e-05	1.27936e-05	1.10245e-05	1.39703e-05	1.318e-05	1.35461e-05	1.27595e-05	1.35654e-05	1.71821e-06	3.95496e-07	0.940589	0.472821
P14314	PRKCSH	0.00150563	0.00140627	0.00212935	0.00144859	0.00181601	0.00209326	0.00168042	0.00178596	0.000391953	0.000323384	0.940906	0.737229
Q96CW1	AP2M1	6.90693e-05	7.85355e-05	7.40064e-05	7.56828e-05	8.3907e-05	7.59129e-05	7.38704e-05	7.85009e-05	4.73459e-06	4.68322e-06	0.941013	0.294847
O75822	EIF3J	8.78185e-05	8.04527e-05	8.71368e-05	9.66576e-05	8.64327e-05	8.78883e-05	8.5136e-05	9.03262e-05	4.07016e-06	5.53121e-06	0.942539	0.260654
P55265	ADAR	2.92875e-05	2.67034e-05	2.62242e-05	3.46592e-05	2.6415e-05	2.6114e-05	2.7405e-05	2.90627e-05	1.64781e-06	4.84899e-06	0.942962	0.604963
P46783	RPS10	0.000303303	0.000348272	0.000347251	0.000356825	0.000359042	0.000342111	0.000332942	0.000352659	2.5673e-05	9.20207e-06	0.94409	0.278709
Q15631	TSN	4.36584e-05	3.80117e-05	4.04817e-05	4.25641e-05	5.05568e-05	3.62619e-05	4.07173e-05	4.31276e-05	2.83072e-06	7.16409e-06	0.944112	0.616619
Q15019	SEPT2	0.000184873	0.000187455	0.000189911	0.000195014	0.000185721	0.000214544	0.000187413	0.000198426	2.51936e-06	1.47113e-05	0.944498	0.270368
P22626	HNRNPA2B1	0.00174952	0.00200708	0.0018251	0.00189723	0.00185794	0.00215427	0.00186057	0.00196981	0.000132394	0.000160947	0.94454	0.415265
P30044	PRDX5	0.00168557	0.00135375	0.00158611	0.00183042	0.00147635	0.00158378	0.00154181	0.00163018	0.000170289	0.000181535	0.945789	0.571835
P60981	DSTN	0.000434673	0.000430438	0.000344715	0.000463766	0.000428492	0.000386663	0.000403275	0.000426307	5.07589e-05	3.85979e-05	0.945973	0.565502
P63208	SKP1	0.000134129	0.000139563	0.000127881	0.000148066	0.000141743	0.000134682	0.000133858	0.000141497	5.84599e-06	6.6955e-06	0.946012	0.210819
O15144	ARPC2	7.58873e-05	8.7805e-05	8.5734e-05	0.000100175	7.31241e-05	9.03611e-05	8.31421e-05	8.78867e-05	6.36755e-06	1.36942e-05	0.946014	0.615245
P50213	IDH3A	6.98328e-05	6.6697e-05	5.63712e-05	7.79792e-05	7.40655e-05	5.1787e-05	6.43003e-05	6.79439e-05	7.04356e-06	1.41285e-05	0.946374	0.709767
P36542	ATP5C1	0.000307354	0.000247698	0.000275558	0.000327937	0.000268311	0.000281409	0.00027687	0.000292552	2.98496e-05	3.1336e-05	0.946396	0.564302
Q9UMX5	NENF	6.98954e-05	5.74282e-05	6.73005e-05	7.29866e-05	6.23926e-05	7.01721e-05	6.48747e-05	6.85171e-05	6.57807e-06	5.48745e-06	0.94684	0.502308
O43143	DHX15	0.000157276	0.00017642	0.000147248	0.000178582	0.000176308	0.000152779	0.000160315	0.000169223	1.48215e-05	1.42863e-05	0.947358	0.495214
P37837	TALDO1	0.00293609	0.00299793	0.00274912	0.00321594	0.00307788	0.0028664	0.00289438	0.00305341	0.00012954	0.00017605	0.947919	0.276112
P55010	EIF5	0.000202209	0.000205314	0.00017595	0.000211715	0.000207024	0.000196459	0.000194491	0.000205066	1.61319e-05	7.81396e-06	0.94843	0.364611
P67809	YBX1	3.93566e-05	4.39922e-05	3.46852e-05	3.27129e-05	4.09289e-05	5.07836e-05	3.93447e-05	4.14751e-05	4.65346e-06	9.04774e-06	0.948633	0.735192
P35579	MYH9	0.00349678	0.00400816	0.0040802	0.00353921	0.00401965	0.00465168	0.00386171	0.00407018	0.000318086	0.000557953	0.948782	0.603993
P07737	PFN1	0.00722841	0.00734758	0.00686594	0.007422	0.00733482	0.00783555	0.00714731	0.00753079	0.000250852	0.000267506	0.949078	0.144346
Q9UI09	NDUFA12	3.41044e-05	2.80912e-05	2.99442e-05	3.07964e-05	2.7429e-05	3.88235e-05	3.07132e-05	3.23496e-05	3.07951e-06	5.85385e-06	0.949416	0.690352
O00567	NOP56	0.000108327	0.000110566	9.66741e-05	0.000126115	0.000114196	9.18344e-05	0.000105189	0.000110715	7.45858e-06	1.74032e-05	0.950088	0.639785
P26639	TARS	0.000208706	0.000200442	0.00018928	0.000236246	0.0002071	0.000186434	0.000199476	0.000209927	9.74905e-06	2.50262e-05	0.950217	0.537276
P62244	RPS15A	0.000533056	0.000511237	0.000442969	0.000567113	0.000563922	0.000432486	0.000495754	0.000521174	4.6997e-05	7.68227e-05	0.951227	0.65052
Q9Y2Q3	GSTK1	2.00328e-05	1.42955e-05	1.9323e-05	2.09104e-05	1.55185e-05	1.99266e-05	1.78838e-05	1.87851e-05	3.12774e-06	2.87145e-06	0.952019	0.731739
P54920	NAPA	5.30051e-05	4.39396e-05	4.03261e-05	5.39201e-05	5.09699e-05	3.92718e-05	4.57569e-05	4.80539e-05	6.53195e-06	7.74731e-06	0.9522	0.714631
P60903	S100A10	0.00104773	0.00122846	0.00259601	0.00113704	0.00169882	0.00227827	0.00162407	0.00170471	0.000846566	0.000570641	0.952693	0.897785
Q9UQ80	PA2G4	0.000263249	0.000269206	0.000225784	0.000256762	0.000279863	0.000258973	0.000252746	0.0002652	2.35391e-05	1.27472e-05	0.953041	0.465543
P07195	LDHB	0.0021025	0.00218605	0.00194398	0.00232179	0.00215007	0.00206773	0.00207751	0.00217987	0.000122952	0.00012962	0.953046	0.377221
P62820	RAB1A	0.000801973	0.000775452	0.000790425	0.000883456	0.000799996	0.000800317	0.000789283	0.000827923	1.32971e-05	4.80933e-05	0.953329	0.250928
P25705	ATP5A1	0.00195163	0.00167008	0.00180481	0.00203128	0.00170017	0.00196017	0.00180884	0.00189721	0.000140821	0.000174305	0.953423	0.532095
Q15369	TCEB1	2.47576e-05	2.22712e-05	2.21392e-05	2.30076e-05	2.38199e-05	2.56799e-05	2.3056e-05	2.41691e-05	1.47509e-06	1.36995e-06	0.953945	0.392448
P07237	P4HB	0.0106141	0.00986346	0.0130104	0.011534	0.0111877	0.0123747	0.0111627	0.0116988	0.00164365	0.000610401	0.954173	0.624408
P43487	RANBP1	0.000588153	0.000598379	0.000562392	0.000645828	0.000659085	0.00052745	0.000582975	0.000610787	1.8544e-05	7.24765e-05	0.954464	0.554687
P31946	YWHAB	0.000507782	0.000567583	0.000497629	0.000524727	0.000508065	0.000615097	0.000524331	0.000549296	3.77993e-05	5.75908e-05	0.954551	0.564252
Q9Y570	PPME1	0.0001895	0.000190599	0.000181203	0.00021466	0.000183901	0.000189386	0.000187101	0.000195982	5.13734e-06	1.6406e-05	0.954681	0.421457
O00299	CLIC1	0.00305554	0.0027403	0.00254144	0.00316429	0.00272048	0.00283888	0.00277909	0.00290788	0.000259239	0.00022981	0.95571	0.554698
Q12905	ILF2	3.75892e-06	3.97564e-06	3.13207e-06	4.12704e-06	3.54141e-06	3.69895e-06	3.62221e-06	3.78913e-06	4.38085e-07	3.03056e-07	0.955946	0.616124
Q15124	PGM5	4.11745e-05	4.61011e-05	4.56974e-05	4.56277e-05	3.82072e-05	5.52571e-05	4.43243e-05	4.6364e-05	2.73527e-06	8.54877e-06	0.956008	0.713958
P36871	PGM1	0.00039984	0.000373891	0.000401023	0.000433746	0.000387578	0.000406675	0.000391585	0.000409333	1.53349e-05	2.31984e-05	0.956641	0.330981
P51991	HNRNPA3	0.000583016	0.000696909	0.000639072	0.000673173	0.00073888	0.000592268	0.000639665	0.000668107	5.69488e-05	7.3437e-05	0.957429	0.624105
O43175	PHGDH	0.000554976	0.000463913	0.000508976	0.000590837	0.000484939	0.000519122	0.000509288	0.000531633	4.55323e-05	5.40462e-05	0.95797	0.613057
Q96KP4	CNDP2	0.000137415	0.000114766	0.000117098	0.000135092	0.000118819	0.000131461	0.000123093	0.000128457	1.2458e-05	8.54212e-06	0.958239	0.571745
P55036	PSMD4	0.000377278	0.00034427	0.000337617	0.000377572	0.000370011	0.000357729	0.000353055	0.000368437	2.12397e-05	1.00148e-05	0.95825	0.319932
P46109	CRKL	4.78104e-05	5.18794e-05	3.91013e-05	4.77038e-05	4.54584e-05	5.16491e-05	4.62637e-05	4.82704e-05	6.52793e-06	3.13404e-06	0.958427	0.6563
Q8WVM8	SCFD1	1.81917e-05	1.6641e-05	1.83491e-05	1.86805e-05	1.67806e-05	2.00272e-05	1.77273e-05	1.84961e-05	9.44036e-07	1.63113e-06	0.958432	0.518796
P55072	VCP	0.00340967	0.00348045	0.00319417	0.00354922	0.00356264	0.00340864	0.00336143	0.00350683	0.000149112	8.53024e-05	0.958538	0.216525
P25815	S100P	3.48404e-05	2.11978e-05	2.48763e-05	4.11755e-05	2.77166e-05	1.55059e-05	2.69715e-05	2.81326e-05	7.0585e-06	1.28398e-05	0.958726	0.897456
P54819	AK2	0.000135257	9.27874e-05	0.000101164	0.000125714	0.000117579	9.9972e-05	0.000109736	0.000114422	2.24952e-05	1.31582e-05	0.959053	0.771059
P26038	MSN	0.00275308	0.00291736	0.00282427	0.00294815	0.00298521	0.00292352	0.00283157	0.00295229	8.23831e-05	3.10494e-05	0.959109	0.0764009
P38159	RBMX	0.0003976	0.000383268	0.000322615	0.000402999	0.000390199	0.000356486	0.000367828	0.000383228	3.98058e-05	2.40277e-05	0.959814	0.596891
Q00610	CLTC	0.0024848	0.00259845	0.00239292	0.00259812	0.00262229	0.002565	0.00249205	0.00259514	0.000102958	2.87609e-05	0.960278	0.1702
Q92734	TFG	9.73418e-05	8.92592e-05	7.9206e-05	0.000101757	8.43039e-05	9.07255e-05	8.86023e-05	9.2262e-05	9.08575e-06	8.82723e-06	0.960334	0.643082
P12004	PCNA	0.00121859	0.00151776	0.00111697	0.00118582	0.00167509	0.00114992	0.00128444	0.00133694	0.000208354	0.000293393	0.960729	0.812946
P46777	RPL5	0.000571706	0.000627043	0.000559469	0.000583125	0.00067487	0.000572067	0.000586073	0.00061002	3.60049e-05	5.64325e-05	0.960743	0.569049
P52597	HNRNPF	0.000240603	0.000223888	0.000195112	0.00019923	0.000247014	0.000240109	0.000219867	0.000228784	2.30104e-05	2.58266e-05	0.961026	0.67835
Q9ULC4	MCTS1	6.57286e-05	8.10535e-05	8.03208e-05	7.65469e-05	8.23069e-05	7.74551e-05	7.5701e-05	7.87696e-05	8.64406e-06	3.09683e-06	0.961043	0.593721
P62910	RPL32	0.000146403	0.000229418	0.000189694	0.000179082	0.000205506	0.000203556	0.000188505	0.000196048	4.152e-05	1.4725e-05	0.961525	0.781562
P49257	LMAN1	6.62598e-05	7.21693e-05	6.32452e-05	8.48673e-05	7.68244e-05	4.80304e-05	6.72248e-05	6.99073e-05	4.53963e-06	1.93681e-05	0.961627	0.826788
P53618	COPB1	0.000341039	0.000333227	0.000311137	0.000354675	0.00033615	0.000333677	0.000328468	0.000341501	1.55085e-05	1.14763e-05	0.961836	0.306934
Q5T9A4	ATAD3B	2.37409e-05	3.26568e-05	2.3177e-05	2.49827e-05	2.7893e-05	2.98323e-05	2.65249e-05	2.75693e-05	5.31789e-06	2.44095e-06	0.962115	0.772629
P56537	EIF6	0.000111749	0.000122342	0.000116487	0.000117657	0.000127096	0.000119371	0.000116859	0.000121375	5.30591e-06	5.02826e-06	0.9628	0.344957
O95202	LETM1	2.66663e-05	2.59053e-05	2.053e-05	2.36318e-05	2.59261e-05	2.63634e-05	2.43672e-05	2.53071e-05	3.34482e-06	1.46723e-06	0.962861	0.678875
P52272	HNRNPM	0.00135545	0.0014779	0.00130869	0.00142541	0.00148957	0.00138613	0.00138068	0.0014337	8.73774e-05	5.22161e-05	0.963016	0.417948
Q7KZF4	SND1	0.000609826	0.000580489	0.000546923	0.000651097	0.000590767	0.000559845	0.000579079	0.00060057	3.14753e-05	4.64091e-05	0.964217	0.54313
P08621	SNRNP70	0.000147237	0.00015443	0.000153161	0.000151828	0.000156924	0.000162783	0.000151609	0.000157178	3.83955e-06	5.48148e-06	0.964567	0.222922
P16104	H2AFX	6.68191e-05	6.09187e-05	5.15937e-05	6.31247e-05	6.70167e-05	5.57737e-05	5.97771e-05	6.19717e-05	7.67663e-06	5.70948e-06	0.964588	0.711428
Q9Y265	RUVBL1	0.000479102	0.000488917	0.00044294	0.000485362	0.000502073	0.000475129	0.00047032	0.000487522	2.42136e-05	1.36012e-05	0.964716	0.343762
O95336	PGLS	0.000595858	0.000467118	0.000529632	0.000637066	0.000516072	0.000497421	0.000530869	0.000550186	6.43789e-05	7.5816e-05	0.96489	0.753485
O43681	ASNA1	0.000163786	0.000160972	0.000160375	0.000178674	0.000168043	0.000155924	0.000161711	0.000167547	1.8215e-06	1.13831e-05	0.965171	0.430107
P46781	RPS9	0.000337435	0.00041853	0.000386087	0.000380675	0.000381996	0.000420446	0.000380684	0.000394372	4.08162e-05	2.25902e-05	0.965291	0.638044
Q9UNZ2	NSFL1C	7.50631e-05	8.10823e-05	6.64612e-05	8.86682e-05	8.17619e-05	6.00062e-05	7.42022e-05	7.68121e-05	7.34843e-06	1.49584e-05	0.966022	0.799626
P78347	GTF2I	2.1885e-05	2.06613e-05	2.36694e-05	2.42997e-05	2.52473e-05	1.8976e-05	2.20719e-05	2.2841e-05	1.51271e-06	3.38054e-06	0.966328	0.737265
Q5VTE0	EEF1A1P5	0.016689	0.022022	0.0254278	0.0162868	0.023054	0.0270265	0.0213796	0.0221224	0.00440468	0.00543012	0.966421	0.862952
Q9NZZ3	CHMP5	1.33945e-05	1.36238e-05	1.08658e-05	1.23035e-05	1.43197e-05	1.25728e-05	1.2628e-05	1.30653e-05	1.53045e-06	1.09461e-06	0.966532	0.707886
P62899	RPL31	0.000404444	0.000441072	0.000370215	0.000431173	0.000422279	0.000403918	0.000405244	0.000419123	3.54353e-05	1.3899e-05	0.966884	0.561957
Q07955	SRSF1	3.43828e-05	3.7882e-05	3.60967e-05	4.13549e-05	3.47477e-05	3.59577e-05	3.61205e-05	3.73534e-05	1.74969e-06	3.51778e-06	0.966993	0.61564
Q86UP2	KTN1	0.000243686	0.000207613	0.000230786	0.00024129	0.000216994	0.00024702	0.000227362	0.000235102	1.82789e-05	1.5941e-05	0.967078	0.609872
Q6AI14	SLC9A4	2.11294e-05	2.37871e-05	1.66126e-05	2.39017e-05	2.0946e-05	1.87495e-05	2.05097e-05	2.1199e-05	3.62717e-06	2.58541e-06	0.967483	0.801919
Q9Y3F4	STRAP	0.000304113	0.000341273	0.000286678	0.000338656	0.000323293	0.000301375	0.000310688	0.000321108	2.78851e-05	1.87361e-05	0.967552	0.619627
P61011	SRP54	0.000299792	0.0002517	0.000284954	0.000315153	0.000290241	0.000258692	0.000278815	0.000288028	2.46269e-05	2.82956e-05	0.968014	0.692437
O96000	NDUFB10	3.87594e-05	2.57845e-05	3.09088e-05	3.53271e-05	2.96565e-05	3.35961e-05	3.18176e-05	3.28599e-05	6.53499e-06	2.90608e-06	0.96828	0.813151
P12956	XRCC6	0.00132136	0.00140099	0.00128502	0.00132956	0.00147406	0.00133424	0.00133579	0.00137929	5.93177e-05	8.21111e-05	0.968464	0.498339
P08237	PFKM	1.3798e-05	1.73293e-05	1.38116e-05	1.62682e-05	1.42916e-05	1.58295e-05	1.49796e-05	1.54631e-05	2.0349e-06	1.03796e-06	0.968735	0.732505
Q14258	TRIM25	6.29516e-05	5.7927e-05	5.79924e-05	6.32362e-05	5.69651e-05	6.44317e-05	5.96237e-05	6.15443e-05	2.88228e-06	4.01049e-06	0.968792	0.537488
O43847	NRD1	0.000121177	0.000119102	0.000106622	0.00013272	0.000111591	0.000113742	0.000115633	0.000119351	7.87318e-06	1.1628e-05	0.968851	0.670374
P62081	RPS7	0.000528043	0.00051471	0.000477073	0.000531426	0.000571621	0.000465268	0.000506609	0.000522772	2.64331e-05	5.3702e-05	0.969082	0.664335
P61106	RAB14	2.93771e-05	3.01817e-05	3.12417e-05	3.14025e-05	3.13681e-05	3.09267e-05	3.02668e-05	3.12324e-05	9.35228e-07	2.65349e-07	0.969084	0.160477
P14866	HNRNPL	0.000894152	0.000898929	0.000830367	0.000893985	0.000911486	0.000900419	0.000874483	0.000901963	3.82796e-05	8.852e-06	0.969532	0.292394
Q5SSJ5	HP1BP3	2.43309e-05	2.64329e-05	3.0298e-05	2.65854e-05	2.47605e-05	3.22596e-05	2.70206e-05	2.78685e-05	3.02666e-06	3.91075e-06	0.969575	0.781269
P07910	HNRNPC	0.00130673	0.00158937	0.00181173	0.00135111	0.00150385	0.00199883	0.00156928	0.00161793	0.000253099	0.000338593	0.969931	0.851727
Q9BW19	KIFC1	9.52774e-05	7.91503e-05	8.29236e-05	0.000106369	8.5591e-05	7.32418e-05	8.57838e-05	8.84005e-05	8.43545e-06	1.67412e-05	0.970399	0.820849
Q13838	DDX39B	0.000271793	0.000299299	0.000276238	0.000267381	0.000304185	0.000301486	0.000282443	0.000291017	1.47661e-05	2.05138e-05	0.970537	0.588395
Q9HB07	C12orf10	5.30493e-05	4.22847e-05	4.77196e-05	5.11007e-05	5.48643e-05	4.14281e-05	4.76845e-05	4.91311e-05	5.38236e-06	6.93126e-06	0.970558	0.789434
Q99880	HIST1H2BL	0.0100828	0.0111979	0.0100024	0.010609	0.0114412	0.0101806	0.0104277	0.0107436	0.000668208	0.000640971	0.970596	0.586333
P68133	ACTA1	0.00593062	0.00724231	0.0061657	0.00527179	0.00664917	0.00799903	0.00644621	0.00664	0.00069939	0.00136364	0.970815	0.837358
P60842	EIF4A1	0.00141922	0.00178248	0.00152523	0.00143901	0.00168982	0.00173672	0.00157564	0.00162185	0.000186805	0.000160072	0.971512	0.761259
P24534	EEF1B2	0.00138351	0.0016969	0.00160943	0.00132202	0.00168291	0.00182232	0.00156328	0.00160908	0.000161711	0.000258191	0.971536	0.807413
P63000	RAC1	0.000149032	0.000124467	0.00012768	0.000151585	0.000136606	0.000124709	0.000133726	0.000137633	1.33523e-05	1.34675e-05	0.971613	0.739251
P62701	RPS4X	0.0012838	0.00144468	0.00139088	0.00132273	0.00154473	0.00137139	0.00137312	0.00141295	8.18988e-05	0.000116693	0.971812	0.65377
P09211	GSTP1	0.00283169	0.00247	0.00245474	0.00281632	0.00268995	0.00247279	0.00258548	0.00265968	0.000213364	0.000173753	0.9721	0.664738
Q96AC1	FERMT2	4.86826e-06	5.4063e-06	3.79671e-06	4.30149e-06	4.50733e-06	5.66068e-06	4.69042e-06	4.82316e-06	8.19396e-07	7.32575e-07	0.972478	0.844528
Q12797	ASPH	0.000243171	0.000244553	0.000195843	0.000266204	0.00021812	0.000218562	0.000227856	0.000234295	2.77321e-05	2.76344e-05	0.972515	0.789868
P08134	RHOC	0.000328588	0.00032643	0.000334217	0.000346928	0.000319584	0.000350405	0.000329745	0.000338972	4.02048e-06	1.68805e-05	0.972779	0.409162
Q09666	AHNAK	0.00687299	0.00790692	0.00777394	0.00723188	0.00743638	0.00849804	0.00751795	0.0077221	0.000562494	0.000679717	0.973562	0.709062
P001	Lyr	0.00094781	0.000984704	0.000882863	0.00103336	0.000975105	0.000883211	0.000938459	0.000963891	5.15605e-05	7.56994e-05	0.973615	0.65568
P10619	CTSA	9.95203e-06	8.754e-06	8.70656e-06	1.06577e-05	9.42309e-06	8.07203e-06	9.13753e-06	9.38426e-06	7.05774e-07	1.29326e-06	0.973708	0.786181
P49902	NT5C2	4.55044e-05	4.09069e-05	4.64228e-05	4.85542e-05	3.66762e-05	5.11361e-05	4.42781e-05	4.54555e-05	2.95539e-06	7.71191e-06	0.974097	0.817116
P28799	GRN	5.94116e-05	5.34445e-05	6.59781e-05	5.90312e-05	5.39229e-05	7.06275e-05	5.96114e-05	6.11939e-05	6.26923e-06	8.55974e-06	0.97414	0.808897
P26641	EEF1G	0.0032036	0.00326006	0.00298229	0.00323642	0.00324378	0.00321634	0.00314865	0.00323218	0.000146811	1.42053e-05	0.974158	0.382211
Q15181	PPA1	0.00173918	0.00181677	0.00173376	0.00169264	0.00175674	0.00197542	0.00176324	0.00180827	4.64405e-05	0.00014827	0.975098	0.64206
P07305	H1F0	0.000571349	0.000527875	0.000547121	0.000625412	0.000589535	0.000472208	0.000548782	0.000562385	2.17848e-05	8.01291e-05	0.975812	0.790692
Q14204	DYNC1H1	0.00132593	0.00125485	0.00127063	0.00134379	0.00132662	0.00127611	0.0012838	0.00131551	3.73218e-05	3.51825e-05	0.975901	0.34466
Q14192	FHL2	3.48257e-05	3.54833e-05	2.85607e-05	3.14372e-05	3.56735e-05	3.41655e-05	3.29566e-05	3.37587e-05	3.82111e-06	2.14726e-06	0.976238	0.767108
Q9NVI7	ATAD3A	0.000155631	0.000134505	0.000139489	0.000152699	0.000134822	0.000152513	0.000143208	0.000146678	1.10434e-05	1.02678e-05	0.976344	0.710584
Q02809	PLOD1	9.14088e-05	7.82247e-05	8.86527e-05	9.38653e-05	9.28214e-05	7.78507e-05	8.60954e-05	8.81791e-05	6.95409e-06	8.9599e-06	0.976369	0.766246
Q15029	EFTUD2	1.69933e-05	1.94198e-05	1.6632e-05	1.61611e-05	1.88545e-05	1.92913e-05	1.76817e-05	1.81023e-05	1.51607e-06	1.69524e-06	0.976767	0.764772
P18621	RPL17	0.000726464	0.000928623	0.0007564	0.000797447	0.000802073	0.000869	0.000803829	0.00082284	0.000109107	4.00429e-05	0.976896	0.790989
P11177	PDHB	0.000486434	0.000402092	0.000409492	0.00046907	0.000390958	0.000468122	0.000432672	0.000442717	4.67059e-05	4.48268e-05	0.977313	0.801428
P09874	PARP1	0.000857795	0.000996901	0.000949953	0.000907691	0.00106994	0.000890289	0.000934883	0.000955973	7.07667e-05	9.90811e-05	0.977938	0.779108
P35637	FUS	0.000807561	0.000860509	0.000745275	0.000834868	0.000907073	0.000725586	0.000804448	0.000822509	5.76796e-05	9.13724e-05	0.978042	0.786584
P31947	SFN	0.000213657	0.000212637	0.000194873	0.000190417	0.000231103	0.000213498	0.000207056	0.000211673	1.05626e-05	2.04043e-05	0.978187	0.745336
Q8TCT9	HM13	2.70061e-06	3.68866e-06	3.81266e-06	3.6396e-06	3.31129e-06	3.4784e-06	3.40064e-06	3.47643e-06	6.09411e-07	1.64165e-07	0.9782	0.845402
P49411	TUFM	0.00125514	0.00114373	0.00112374	0.00126571	0.00117549	0.00115769	0.0011742	0.00119963	7.08018e-05	5.79137e-05	0.978802	0.655296
P0DMV9	HSPA1B	0.00621932	0.00703997	0.0070366	0.00666058	0.00714012	0.00690842	0.0067653	0.00690304	0.000472835	0.000239813	0.980046	0.676016
Q15233	NONO	0.000206168	0.000237414	0.000204123	0.000221235	0.000236377	0.000203098	0.000215902	0.000220236	1.86582e-05	1.66621e-05	0.980319	0.779033
P62269	RPS18	0.000281743	0.000351863	0.000288146	0.000303907	0.000343699	0.000292325	0.000307251	0.00031331	3.87676e-05	2.69469e-05	0.98066	0.834971
P62847	RPS24	0.00093098	0.00122074	0.000913477	0.00100618	0.00112141	0.000996326	0.00102173	0.00104131	0.000172565	6.95493e-05	0.981202	0.864264
Q9Y678	COPG1	0.000226114	0.000215591	0.000203985	0.000247858	0.00021543	0.000194419	0.00021523	0.000219236	1.10692e-05	2.6922e-05	0.981728	0.823317
P62263	RPS14	0.000299366	0.000282319	0.000256945	0.000278234	0.000333406	0.000242545	0.000279543	0.000284729	2.13465e-05	4.57773e-05	0.981789	0.867515
P05388	RPLP0	0.00196714	0.00213128	0.00177518	0.00206741	0.00203348	0.00188136	0.00195786	0.00199409	0.000178231	9.90855e-05	0.981835	0.773694
Q9NQC3	RTN4	9.8951e-05	0.000109604	0.00010053	9.7992e-05	0.000107811	0.000108951	0.000103028	0.000104918	5.74904e-06	6.02493e-06	0.981988	0.714336
P35606	COPB2	0.000310168	0.000315316	0.000309297	0.000318776	0.000310849	0.000322007	0.000311594	0.000317211	3.25302e-06	5.74127e-06	0.982292	0.2144
O15511	ARPC5	0.000205478	0.000234792	0.000227047	0.000213252	0.000218237	0.000247785	0.000222439	0.000226424	1.51906e-05	1.8666e-05	0.982398	0.788478
P62316	SNRPD2	0.000317709	0.000322826	0.000316675	0.000309362	0.000325816	0.000338736	0.00031907	0.000324638	3.2935e-06	1.47224e-05	0.98285	0.557457
Q9BW60	ELOVL1	1.42347e-05	1.70467e-05	1.42498e-05	1.78422e-05	1.49684e-05	1.35113e-05	1.5177e-05	1.54406e-05	1.61916e-06	2.20373e-06	0.982929	0.875511
P62140	PPP1CB	0.00027231	0.000328956	0.000281291	0.000302143	0.000302385	0.000292542	0.000294186	0.000299023	3.04446e-05	5.61455e-06	0.983821	0.800041
P62280	RPS11	0.000532925	0.000486424	0.000437658	0.000512999	0.000472357	0.000495497	0.000485669	0.000493617	4.76379e-05	2.03861e-05	0.983898	0.803613
Q14103	HNRNPD	0.00160713	0.0015549	0.00160555	0.00162141	0.00167589	0.00154699	0.00158919	0.00161476	2.97122e-05	6.47082e-05	0.984166	0.567671
Q71UM5	RPS27L	8.30998e-05	0.00010286	8.70114e-05	9.32019e-05	8.89363e-05	9.5151e-05	9.09903e-05	9.24297e-05	1.04637e-05	3.17848e-06	0.984427	0.830841
O75832	PSMD10	4.13266e-05	4.40128e-05	4.39176e-05	4.19745e-05	3.57804e-05	5.35346e-05	4.30857e-05	4.37632e-05	1.5241e-06	9.01123e-06	0.984518	0.904023
Q9H4M9	EHD1	0.000118627	0.000114284	0.000106281	0.000117458	0.000113506	0.00011356	0.000113064	0.000114841	6.26271e-06	2.26607e-06	0.984526	0.667995
P20042	EIF2S2	0.000147263	0.00015493	0.000138021	0.000165689	0.000151685	0.000129743	0.000146738	0.000149039	8.46646e-06	1.81186e-05	0.984561	0.85176
P54727	RAD23B	7.46607e-05	8.22971e-05	7.83017e-05	8.48824e-05	8.74946e-05	6.6427e-05	7.84199e-05	7.96013e-05	3.81956e-06	1.14838e-05	0.985158	0.873938
P13639	EEF2	0.00327526	0.00365605	0.00336354	0.00307641	0.00375451	0.00361671	0.00343162	0.00348254	0.000199317	0.000358406	0.985377	0.840223
P31040	SDHA	1.23678e-05	9.03566e-06	1.06931e-05	1.08547e-05	1.12473e-05	1.04589e-05	1.06989e-05	1.08537e-05	1.66609e-06	3.9419e-07	0.985739	0.883155
P49748	ACADVL	0.000121486	0.000109519	0.000108388	0.000127601	0.000115245	0.000101243	0.000113131	0.000114696	7.2575e-06	1.31878e-05	0.986353	0.865822
P68363	TUBA1B	0.0163048	0.0166345	0.0157349	0.0165032	0.0161576	0.0166698	0.0162247	0.0164435	0.000455132	0.000261276	0.986694	0.510174
P29692	EEF1D	0.00135559	0.00131446	0.00120121	0.00130488	0.00138075	0.00123734	0.00129042	0.00130766	7.99478e-05	7.17453e-05	0.986818	0.79484
P17655	CAPN2	0.00060367	0.000616008	0.000628141	0.000622812	0.00055966	0.000689222	0.00061594	0.000623898	1.22356e-05	6.47876e-05	0.987244	0.844613
P55011	SLC12A2	0.000115994	0.000121208	0.000115318	9.66488e-05	0.000114017	0.000146218	0.000117507	0.000118961	3.22352e-06	2.51518e-05	0.987773	0.92564
P63244	GNB2L1	0.000830912	0.00107966	0.000831095	0.00086893	0.000929533	0.000977085	0.000913887	0.000925183	0.00014356	5.42086e-05	0.987791	0.904701
Q9UHX1	PUF60	5.20349e-05	5.46183e-05	5.3883e-05	5.32573e-05	5.49723e-05	5.42759e-05	5.3512e-05	5.41685e-05	1.33106e-06	8.62507e-07	0.987881	0.513088
P48444	ARCN1	0.000216168	0.000226321	0.000198021	0.000247381	0.000207	0.00019394	0.000213503	0.000216107	1.43368e-05	2.78605e-05	0.987951	0.892512
P49588	AARS	0.000585741	0.000473843	0.00051138	0.000597399	0.000492756	0.000499304	0.000523655	0.000529819	5.695e-05	5.86168e-05	0.988364	0.902359
Q9HAV7	GRPEL1	1.6656e-05	1.63606e-05	1.3097e-05	1.7126e-05	1.54863e-05	1.40291e-05	1.53712e-05	1.55472e-05	1.97504e-06	1.54935e-06	0.988681	0.909211
P06733	ENO1	0.0419654	0.0391459	0.0394949	0.0451876	0.0391713	0.0375653	0.0402021	0.0406414	0.00153704	0.00401821	0.989191	0.868214
P00441	SOD1	0.0037484	0.00348564	0.0036507	0.00379779	0.00353509	0.00366596	0.00362825	0.00366628	0.000132813	0.000131353	0.989626	0.742138
O75083	WDR1	0.000348004	0.000370315	0.000342991	0.000353713	0.000364412	0.00035419	0.00035377	0.000357438	1.45464e-05	6.04424e-06	0.989736	0.707296
Q9HDC9	APMAP	9.93203e-05	7.23744e-05	8.0632e-05	9.38804e-05	7.73205e-05	8.37241e-05	8.41089e-05	8.4975e-05	1.38053e-05	8.35048e-06	0.989808	0.930394
P15374	UCHL3	1.56257e-05	1.3224e-05	1.4116e-05	1.68681e-05	1.30633e-05	1.34555e-05	1.43219e-05	1.44623e-05	1.214e-06	2.09268e-06	0.990293	0.924776
P17980	PSMC3	0.000628408	0.000641748	0.000560042	0.000627388	0.000647632	0.00057259	0.000610066	0.00061587	4.38325e-05	3.88244e-05	0.990576	0.872027
P39023	RPL3	0.00107602	0.00108175	0.000974437	0.00112389	0.00110922	0.000927843	0.00104407	0.00105365	6.0371e-05	0.000109198	0.990908	0.900629
O75400	PRPF40A	5.31781e-05	5.84324e-05	5.4013e-05	4.89794e-05	5.58525e-05	6.22537e-05	5.52078e-05	5.56952e-05	2.82362e-06	6.63857e-06	0.99125	0.912496
P30153	PPP2R1A	0.000531974	0.000635942	0.000556387	0.000512442	0.000530546	0.000696273	0.000574768	0.000579754	5.43665e-05	0.000101313	0.9914	0.943736
P48047	ATP5O	0.000516584	0.000410416	0.000440678	0.000515182	0.000457293	0.00040644	0.000455893	0.000459638	5.4695e-05	5.44089e-05	0.991851	0.937025
P83916	CBX1	3.25675e-05	3.40989e-05	4.31844e-05	3.2485e-05	2.61368e-05	5.21106e-05	3.66169e-05	3.69108e-05	5.73891e-06	1.35407e-05	0.992038	0.974047
Q12874	SF3A3	5.43323e-05	5.57334e-05	4.84752e-05	5.64576e-05	5.32742e-05	5.00813e-05	5.2847e-05	5.3271e-05	3.85031e-06	3.18815e-06	0.99204	0.890299
P14618	PKM	0.013475	0.0141043	0.0137395	0.0138409	0.013258	0.0145465	0.013773	0.0138818	0.000315966	0.000645219	0.992161	0.806
P24666	ACP1	0.000239085	0.000225872	0.00020331	0.000232755	0.000213439	0.000227181	0.000222756	0.000224459	1.80899e-05	9.94164e-06	0.992415	0.893305
Q14152	EIF3A	0.000110346	0.000123136	9.94449e-05	0.000106826	0.00011623	0.000112366	0.000110976	0.000111807	1.18583e-05	4.72728e-06	0.992563	0.915611
Q99497	PARK7	0.0039617	0.00329165	0.00378439	0.00360652	0.00347968	0.00403119	0.00367925	0.0037058	0.000347183	0.000288848	0.992835	0.923794
Q15417	CNN3	6.0427e-05	6.65955e-05	5.15115e-05	5.45328e-05	6.49301e-05	6.02733e-05	5.95114e-05	5.99121e-05	7.58358e-06	5.20804e-06	0.993312	0.943485
P46060	RANGAP1	0.000122986	0.000118696	0.00010023	0.000112627	0.00012053	0.000110971	0.000113971	0.000114709	1.20917e-05	5.10818e-06	0.993562	0.927063
Q16204	CCDC6	0.000121426	0.000116475	0.000111948	0.000119881	0.00010609	0.000126111	0.000116616	0.000117361	4.74061e-06	1.0246e-05	0.993659	0.9146
P04792	HSPB1	0.000432647	0.000507277	0.000437209	0.000446085	0.00049577	0.000442822	0.000459044	0.000461559	4.18329e-05	2.96724e-05	0.994552	0.936405
Q5VW32	BROX	7.84525e-05	6.20292e-05	6.15176e-05	6.96239e-05	6.55874e-05	6.78779e-05	6.73331e-05	6.76964e-05	9.63308e-06	2.0244e-06	0.994634	0.9521
P31942	HNRNPH3	0.00014618	0.00013912	0.000125291	0.000138821	0.000141213	0.000132565	0.000136864	0.000137533	1.06261e-05	4.46561e-06	0.995134	0.924739
O95881	TXNDC12	3.77634e-05	4.21151e-05	3.93893e-05	3.95713e-05	4.10886e-05	3.91902e-05	3.97559e-05	3.995e-05	2.19892e-06	1.00424e-06	0.995142	0.896119
O14818	PSMA7	0.000486312	0.000531147	0.000453139	0.000501527	0.000471057	0.000503458	0.000490199	0.000492014	3.91491e-05	1.81748e-05	0.996312	0.945446
P23528	CFL1	0.0088831	0.00835998	0.00794536	0.00850373	0.0085502	0.00822506	0.00839615	0.00842633	0.000469913	0.000175849	0.996418	0.922032
P68036	UBE2L3	0.000283627	0.000275669	0.000249979	0.000255828	0.000248767	0.000307577	0.000269758	0.000270724	1.75856e-05	3.21101e-05	0.996433	0.965749
P49720	PSMB3	0.000394136	0.000423118	0.000358187	0.000422511	0.000393254	0.000363634	0.000391814	0.000393133	3.25273e-05	2.94383e-05	0.996644	0.96096
O76003	GLRX3	0.00018175	0.000229048	0.000221786	0.000166915	0.000231093	0.000236483	0.000210861	0.000211497	2.54709e-05	3.87027e-05	0.996994	0.982178
Q9P0L0	VAPA	0.000741439	0.000622307	0.000592377	0.000698659	0.000653629	0.000608499	0.000652041	0.000653596	7.88536e-05	4.50798e-05	0.997621	0.977765
Q99733	NAP1L4	1.9828e-05	1.67884e-05	1.54304e-05	1.69074e-05	1.65907e-05	1.8662e-05	1.73489e-05	1.73867e-05	2.25174e-06	1.11571e-06	0.997829	0.980486
O14787	TNPO2	6.34827e-06	6.53447e-06	6.086e-06	6.08978e-06	6.98545e-06	5.93026e-06	6.32291e-06	6.33516e-06	2.25308e-07	5.68786e-07	0.998066	0.973996
P09104	ENO2	4.56995e-05	4.42138e-05	3.64467e-05	4.73862e-05	4.18296e-05	3.73557e-05	4.212e-05	4.21905e-05	4.96906e-06	5.02496e-06	0.99833	0.987047
P51572	BCAP31	0.000549753	0.000450968	0.00055194	0.000549253	0.000491531	0.000514352	0.000517554	0.000518378	5.76749e-05	2.9071e-05	0.998409	0.98341
P61221	ABCE1	0.000267297	0.000311326	0.000269887	0.000264729	0.000303504	0.00028125	0.000282837	0.000283161	2.47064e-05	1.94578e-05	0.998855	0.986603
P31689	DNAJA1	1.04901e-05	1.50315e-05	1.45974e-05	1.1963e-05	1.55621e-05	1.26375e-05	1.3373e-05	1.33875e-05	2.50607e-06	1.91317e-06	0.998915	0.994016
P24539	ATP5F1	9.84899e-05	7.48837e-05	8.34586e-05	9.5183e-05	8.29431e-05	7.88803e-05	8.56107e-05	8.56688e-05	1.19494e-05	8.48625e-06	0.999322	0.994851
P63162	SNRPN	3.95468e-05	4.16485e-05	3.47411e-05	4.77792e-05	3.71454e-05	3.10837e-05	3.86455e-05	3.86694e-05	3.54082e-06	8.45146e-06	0.99938	0.996602
P63220	RPS21	0.000296555	0.000342308	0.000282216	0.00033456	0.000309187	0.000277394	0.000307026	0.000307047	3.13846e-05	2.86429e-05	0.999933	0.999372
Q9GZP8	IMUP	1.76716e-05	2.04407e-05	1.34818e-05	1.82628e-05	1.60146e-05	1.73159e-05	1.7198e-05	1.71978e-05	3.50356e-06	1.12875e-06	1.00001	0.999909
Q96AG4	LRRC59	0.0024978	0.0021937	0.00223247	0.00241187	0.00217556	0.00233429	0.00230799	0.00230724	0.000165521	0.000120456	1.00033	0.995209
Q15819	UBE2V2	0.000146055	0.000147049	0.0001272	0.000121744	0.000132814	0.000165566	0.000140101	0.000140041	1.11841e-05	2.27876e-05	1.00043	0.996946
P13010	XRCC5	0.00073041	0.000679923	0.000631835	0.000639705	0.00074996	0.000651515	0.000680723	0.000680393	4.9292e-05	6.05349e-05	1.00048	0.994516
P13861	PRKAR2A	0.000344374	0.00028147	0.000295815	0.000357768	0.000279101	0.000284326	0.00030722	0.000307065	3.29663e-05	4.39877e-05	1.0005	0.996343
P46779	RPL28	8.34592e-05	8.93457e-05	9.68785e-05	8.38858e-05	9.07216e-05	9.49256e-05	8.98944e-05	8.98443e-05	6.72646e-06	5.57196e-06	1.00056	0.992548
Q13283	G3BP1	0.000257863	0.000290347	0.000269362	0.000234115	0.000320744	0.000262138	0.000272524	0.000272332	1.64708e-05	4.42052e-05	1.0007	0.994722
P19022	CDH2	3.93984e-05	3.95325e-05	3.78433e-05	4.19323e-05	3.2596e-05	4.20826e-05	3.89247e-05	3.88703e-05	9.38965e-07	5.43424e-06	1.0014	0.987187
P61088	UBE2N	0.000565286	0.000613632	0.000611992	0.000597211	0.00055255	0.000638417	0.00059697	0.000596059	2.74516e-05	4.29449e-05	1.00153	0.976798
P04406	GAPDH	0.0423033	0.0431812	0.0398644	0.0432278	0.0402618	0.0415183	0.041783	0.0416693	0.0017185	0.00148878	1.00273	0.935135
Q71U36	TUBA1A	0.00183377	0.00177929	0.00166427	0.00180168	0.00168076	0.0017802	0.00175911	0.00175422	8.65312e-05	6.45112e-05	1.00279	0.941179
P25787	PSMA2	0.000157726	0.000152203	0.000140492	0.000164051	0.000154769	0.000130283	0.00015014	0.000149701	8.80041e-06	1.74452e-05	1.00294	0.970775
P23396	RPS3	0.00159056	0.00175399	0.00155183	0.00161135	0.00162211	0.0016483	0.00163212	0.00162725	0.0001073	1.90076e-05	1.00299	0.94201
P05386	RPLP1	0.000590456	0.000577236	0.000523045	0.000583369	0.000571148	0.000530746	0.000563579	0.000561754	3.57207e-05	2.75407e-05	1.00325	0.947509
Q13561	DCTN2	0.000138483	0.000127874	0.000129326	0.00012458	0.000134373	0.000135432	0.000131895	0.000131462	5.75204e-06	5.98298e-06	1.00329	0.932375
P47756	CAPZB	0.000506979	0.000476519	0.000465936	0.000475532	0.000473353	0.000495492	0.000483144	0.000481459	2.13086e-05	1.22016e-05	1.0035	0.911102
P30050	RPL12	0.000860545	0.000870563	0.000743523	0.000828583	0.000896019	0.000741228	0.000824877	0.000821944	7.06323e-05	7.76088e-05	1.00357	0.963701
P45880	VDAC2	0.00311801	0.00311034	0.00302945	0.00335482	0.00280995	0.00305643	0.00308593	0.00307373	4.90651e-05	0.000272843	1.00397	0.942889
P45974	USP5	3.20008e-05	3.86346e-05	3.9092e-05	4.08e-05	3.4319e-05	3.41379e-05	3.65758e-05	3.6419e-05	3.96868e-06	3.79519e-06	1.00431	0.962917
Q96DG6	CMBL	5.18116e-05	5.79215e-05	6.56747e-05	5.14625e-05	5.3898e-05	6.92671e-05	5.84692e-05	5.82092e-05	6.94774e-06	9.6535e-06	1.00447	0.971606
P49721	PSMB2	5.81887e-05	5.79015e-05	5.1428e-05	6.42584e-05	5.12564e-05	5.12152e-05	5.58394e-05	5.55767e-05	3.82309e-06	7.51866e-06	1.00473	0.959563
P57721	PCBP3	0.000149963	0.000143158	0.000129778	0.000149558	0.000144239	0.000127039	0.000140966	0.000140279	1.02696e-05	1.17704e-05	1.0049	0.942887
Q12906	ILF3	0.00177297	0.0017104	0.00167772	0.00174124	0.00175376	0.0016409	0.00172036	0.00171197	4.83971e-05	6.18639e-05	1.0049	0.862123
O60701	UGDH	0.00018767	0.000186161	0.000194381	0.00018412	0.000178158	0.000203161	0.000189404	0.00018848	4.37565e-06	1.30593e-05	1.0049	0.913058
Q9P2J5	LARS	6.50871e-05	5.89124e-05	5.82989e-05	6.6808e-05	5.42301e-05	6.03155e-05	6.07662e-05	6.04512e-05	3.75462e-06	6.29002e-06	1.00521	0.944211
Q8IY81	FTSJ3	1.83957e-05	1.69681e-05	1.6784e-05	1.58811e-05	1.79465e-05	1.80408e-05	1.73826e-05	1.72895e-05	8.82187e-07	1.22058e-06	1.00539	0.919866
P48643	CCT5	0.00104766	0.00103853	0.0009208	0.00106494	0.00103083	0.000895098	0.00100233	0.000996956	7.07543e-05	8.9845e-05	1.00539	0.939041
P00492	HPRT1	2.05419e-05	1.94254e-05	2.15574e-05	2.28448e-05	2.31952e-05	1.51523e-05	2.05082e-05	2.03974e-05	1.06639e-06	4.5458e-06	1.00543	0.969189
O15212	PFDN6	0.000171467	0.000148154	0.000165855	0.000165953	0.000164174	0.000152721	0.000161825	0.000160949	1.21676e-05	7.18097e-06	1.00544	0.919678
P41250	GARS	0.000410148	0.000294589	0.000324619	0.000397518	0.000327264	0.000298697	0.000343119	0.00034116	5.99593e-05	5.08546e-05	1.00574	0.967645
P51114	FXR1	0.000267254	0.000256474	0.000332949	0.000275004	0.000303125	0.000273547	0.000285559	0.000283892	4.13933e-05	1.66722e-05	1.00587	0.951513
Q99460	PSMD1	0.000138778	0.000142024	0.000125125	0.000144692	0.000141878	0.000116946	0.000135309	0.000134505	8.9678e-06	1.52716e-05	1.00597	0.941137
P09960	LTA4H	0.000293036	0.000300738	0.00032179	0.000292552	0.000284746	0.000332629	0.000305188	0.000303309	1.48849e-05	2.56899e-05	1.0062	0.91799
Q13310	PABPC4	2.38893e-05	2.76179e-05	2.32846e-05	2.46389e-05	2.8603e-05	2.10761e-05	2.49306e-05	2.47727e-05	2.34681e-06	3.76524e-06	1.00637	0.953802
P62328	TMSB4X	0.000110718	0.000104947	9.16208e-05	9.67723e-05	8.86261e-05	0.000119906	0.000102429	0.000101768	9.79466e-06	1.62275e-05	1.00649	0.954766
P06576	ATP5B	0.0012326	0.00104378	0.00110731	0.00124343	0.00104186	0.001076	0.00112789	0.00112043	9.60796e-05	0.000107878	1.00666	0.933001
Q92616	GCN1L1	0.000319304	0.000255204	0.000288345	0.000304053	0.000274121	0.000278382	0.000287617	0.000285519	3.20563e-05	1.61919e-05	1.00735	0.924256
P51149	RAB7A	0.000460024	0.000498788	0.000414331	0.000431331	0.000443984	0.000487558	0.000457715	0.000454291	4.22761e-05	2.94967e-05	1.00754	0.913959
Q14247	CTTN	8.89841e-05	9.20787e-05	8.83554e-05	0.000103256	8.1056e-05	8.30054e-05	8.98061e-05	8.91059e-05	1.99308e-06	1.22932e-05	1.00786	0.927109
Q13685	AAMP	1.70878e-05	2.18595e-05	1.54405e-05	1.82025e-05	2.07706e-05	1.49353e-05	1.81293e-05	1.79695e-05	3.33385e-06	2.92459e-06	1.00889	0.953235
Q9UM00	TMCO1	0.000107773	0.000119623	0.000163966	9.54062e-05	0.000136294	0.00015615	0.000130454	0.000129283	2.9621e-05	3.09727e-05	1.00905	0.964536
Q9NR45	NANS	0.000106897	9.67076e-05	0.000103929	9.57362e-05	0.000117971	9.103e-05	0.000102511	0.000101579	5.24043e-06	1.43896e-05	1.00918	0.921123
P33176	KIF5B	7.67067e-05	6.64376e-05	6.29054e-05	6.55542e-05	6.99728e-05	6.85479e-05	6.86832e-05	6.8025e-05	7.16947e-06	2.25526e-06	1.00968	0.886766
P61981	YWHAG	0.00370727	0.00363533	0.00320578	0.00367123	0.0034784	0.00329462	0.00351613	0.00348141	0.000271166	0.000188325	1.00997	0.864352
P18124	RPL7	0.000411842	0.000460213	0.000508302	0.000392218	0.000468525	0.000505906	0.000460119	0.00045555	4.82297e-05	5.79442e-05	1.01003	0.92145
P55769	NHP2L1	0.000352821	0.000350616	0.000305333	0.00035475	0.000326781	0.000316901	0.000336256	0.000332811	2.68034e-05	1.96316e-05	1.01035	0.86617
P48681	NES	0.000202786	0.000195067	0.000187546	0.000210426	0.000187518	0.00018134	0.000195133	0.000193095	7.62005e-06	1.53238e-05	1.01055	0.846661
P61224	RAP1B	0.000142813	0.000173171	0.000140802	0.000130468	0.000131987	0.000189508	0.000152262	0.000150654	1.81357e-05	3.36572e-05	1.01067	0.945427
Q9H3K6	BOLA2	0.000423803	0.000420143	0.000415222	0.000468248	0.000420061	0.000356674	0.000419723	0.000414994	4.30577e-06	5.59596e-05	1.01139	0.89105
P04075	ALDOA	0.0102072	0.00981915	0.00989049	0.00997913	0.009896	0.00970071	0.00997227	0.00985861	0.000206542	0.000142924	1.01153	0.476971
Q13630	TSTA3	1.8085e-05	1.64858e-05	1.54188e-05	1.55429e-05	1.56306e-05	1.82089e-05	1.66632e-05	1.64608e-05	1.34193e-06	1.5145e-06	1.0123	0.87087
P38646	HSPA9	0.00199371	0.00186319	0.00181204	0.00190368	0.00194476	0.00174906	0.00188964	0.00186583	9.36776e-05	0.000103195	1.01276	0.782006
P26599	PTBP1	0.00124613	0.00142384	0.00128504	0.00127277	0.00139006	0.00124184	0.00131833	0.00130156	9.34167e-05	7.81901e-05	1.01289	0.82317
Q8NI27	THOC2	2.8673e-05	2.81588e-05	2.66237e-05	2.98933e-05	2.53303e-05	2.71533e-05	2.78185e-05	2.7459e-05	1.06621e-06	2.2968e-06	1.01309	0.817848
O00483	NDUFA4	7.60762e-05	6.11581e-05	8.3063e-05	5.99374e-05	7.55736e-05	8.19177e-05	7.34324e-05	7.24762e-05	1.11892e-05	1.13128e-05	1.01319	0.922111
P18859	ATP5J	8.57406e-06	8.68273e-06	8.86759e-06	8.66087e-06	7.1674e-06	9.95477e-06	8.70813e-06	8.59435e-06	1.48402e-07	1.39487e-06	1.01324	0.895061
Q99536	VAT1	0.00024676	0.000192877	0.000193143	0.000230643	0.000210639	0.000183111	0.000210927	0.000208131	3.10329e-05	2.38649e-05	1.01343	0.907522
Q9BVG4	PBDC1	4.84949e-05	4.00667e-05	4.3443e-05	4.45934e-05	4.78976e-05	3.77447e-05	4.40015e-05	4.34119e-05	4.24175e-06	5.17855e-06	1.01358	0.886124
Q9UGI8	TES	9.01036e-05	0.00010138	0.000105669	9.45241e-05	7.58622e-05	0.000122755	9.9051e-05	9.77138e-05	8.03998e-06	2.36085e-05	1.01369	0.930472
P09651	HNRNPA1	0.00201945	0.00232685	0.0020588	0.00208602	0.00230524	0.00192617	0.00213503	0.00210581	0.000167282	0.000190311	1.01388	0.851412
Q99878	HIST1H2AJ	0.0034569	0.00354458	0.00342921	0.0036947	0.00390999	0.00268032	0.0034769	0.00342834	6.0224e-05	0.00065668	1.01416	0.90466
P28070	PSMB4	0.000114695	0.000124345	0.000103091	0.000118711	9.57754e-05	0.000122791	0.000114044	0.000112426	1.06416e-05	1.45632e-05	1.01439	0.884066
Q9P2E9	RRBP1	0.000337992	0.000308517	0.000363462	0.000323828	0.000348132	0.000323171	0.000336657	0.00033171	2.74969e-05	1.42252e-05	1.01491	0.795679
Q13347	EIF3I	4.04423e-05	3.67215e-05	3.44964e-05	3.59633e-05	4.27628e-05	3.12743e-05	3.722e-05	3.66668e-05	3.00411e-06	5.77647e-06	1.01509	0.890113
Q71UI9	H2AFV	0.000288515	0.000277091	0.000262181	0.000288595	0.000282715	0.000244031	0.000275929	0.00027178	1.32055e-05	2.42107e-05	1.01527	0.807288
Q53H12	AGK	0.000108537	0.000116519	9.9863e-05	9.72471e-05	0.00011869	0.00010391	0.000108306	0.000106616	8.33044e-06	1.09748e-05	1.01586	0.842084
P60709	ACTB	0.0491132	0.0485256	0.0456111	0.0467923	0.0489616	0.0452338	0.04775	0.0469959	0.00187549	0.00187219	1.01605	0.647946
Q5XKP0	MIC13	2.51134e-05	2.88471e-05	2.51272e-05	2.64165e-05	2.89725e-05	2.24413e-05	2.63626e-05	2.59435e-05	2.15169e-06	3.29117e-06	1.01615	0.862514
P09619	PDGFRB	0.000492321	0.000368911	0.000408703	0.000442632	0.000423185	0.000383847	0.000423312	0.000416555	6.29887e-05	2.99481e-05	1.01622	0.874891
P41252	IARS	0.000162939	0.000146456	0.000145998	0.000146417	0.000134761	0.000166853	0.000151798	0.000149344	9.65158e-06	1.62451e-05	1.01643	0.833069
Q07020	RPL18	6.25652e-05	7.63193e-05	7.77753e-05	7.00443e-05	7.38942e-05	6.92143e-05	7.22199e-05	7.10509e-05	8.39286e-06	2.49708e-06	1.01645	0.828481
P10768	ESD	0.000657267	0.000564657	0.000600962	0.000595274	0.000602355	0.000595484	0.000607629	0.000597705	4.66632e-05	4.02908e-06	1.0166	0.73221
Q9Y3B4	SF3B6	0.000174994	0.000180947	0.000162552	0.000175661	0.000173069	0.000161177	0.000172831	0.000169969	9.3866e-06	7.72381e-06	1.01684	0.704316
P20618	PSMB1	0.000348249	0.000314234	0.000291299	0.000331921	0.000310927	0.000295112	0.000317928	0.000312653	2.86543e-05	1.84651e-05	1.01687	0.801961
P17174	GOT1	0.000155505	0.000140579	0.000142958	0.000159292	0.000145176	0.000127249	0.000146347	0.000143906	8.01935e-06	1.60595e-05	1.01697	0.825313
P62937	PPIA	0.0148601	0.0133201	0.0137152	0.0141202	0.0138551	0.0132155	0.0139652	0.0137302	0.000799848	0.000465078	1.01711	0.682788
P40121	CAPG	0.000104019	9.41696e-05	0.000126463	8.98653e-05	0.000111608	0.000117657	0.000108217	0.000106377	1.65511e-05	1.46158e-05	1.0173	0.892185
O00410	IPO5	0.00124685	0.0013059	0.00112818	0.00123215	0.00123226	0.00115298	0.00122698	0.0012058	9.05127e-05	4.57414e-05	1.01757	0.735831
P18206	VCL	0.00798435	0.00797692	0.00803771	0.00726697	0.00716721	0.00914232	0.00799966	0.00785884	3.31611e-05	0.00111265	1.01792	0.837284
P13073	COX4I1	0.000189046	0.000169512	0.000157819	0.000174026	0.000177356	0.000155565	0.000172126	0.000168982	1.57768e-05	1.17384e-05	1.0186	0.79557
Q9BYG3	NIFK	9.21643e-06	8.75722e-06	7.14594e-06	6.72181e-06	8.08361e-06	9.84761e-06	8.3732e-06	8.21767e-06	1.08735e-06	1.56721e-06	1.01893	0.894522
Q9UBC2	EPS15L1	1.61089e-05	1.52045e-05	1.20518e-05	1.26438e-05	1.45304e-05	1.53656e-05	1.44551e-05	1.41799e-05	2.12984e-06	1.39436e-06	1.0194	0.860607
O75390	CS	0.0017028	0.00164299	0.00156422	0.0017857	0.0015833	0.00144698	0.00163667	0.00160533	6.95063e-05	0.000170432	1.01952	0.78272
P30086	PEBP1	0.00196575	0.00168229	0.00174128	0.00178418	0.00175287	0.00174658	0.00179644	0.00176121	0.000149566	2.01401e-05	1.02	0.70666
P60891	PRPS1	0.000308004	0.000322129	0.00026627	0.000300703	0.000304517	0.000272993	0.000298801	0.000292738	2.90444e-05	1.72054e-05	1.02071	0.771258
P12268	IMPDH2	3.31992e-05	3.24274e-05	2.71524e-05	2.87565e-05	3.26437e-05	2.94751e-05	3.09263e-05	3.02918e-05	3.29099e-06	2.06831e-06	1.02095	0.791389
Q9NTK5	OLA1	0.00042993	0.000399977	0.000391279	0.000408849	0.000413557	0.000373648	0.000407062	0.000398685	2.02759e-05	2.181e-05	1.02101	0.651583
P50502	ST13	0.000378067	0.000398044	0.000355448	0.000358505	0.00037417	0.000375356	0.000377186	0.000369344	2.13113e-05	9.40505e-06	1.02123	0.591108
P63104	YWHAZ	0.00523715	0.00545289	0.00487693	0.00523415	0.00496152	0.00504414	0.00518899	0.00507994	0.000290987	0.000139794	1.02147	0.589897
P11387	TOP1	0.000503738	0.000463312	0.000499604	0.000496399	0.000497408	0.000441851	0.000488884	0.000478552	2.22429e-05	3.17886e-05	1.02159	0.668581
O60506	SYNCRIP	0.000503233	0.000525305	0.000518165	0.000477097	0.000492248	0.000544357	0.000515568	0.000504568	1.12629e-05	3.52819e-05	1.0218	0.634063
O43776	NARS	0.000155484	0.000145031	0.000145018	0.000135651	0.0001582	0.000142058	0.000148511	0.000145303	6.03851e-06	1.16194e-05	1.02208	0.693156
Q16401	PSMD5	1.06049e-05	1.05353e-05	1.00196e-05	9.41352e-06	1.08394e-05	1.02193e-05	1.03866e-05	1.01574e-05	3.19746e-07	7.14947e-07	1.02256	0.638909
P35268	RPL22	0.000290928	0.000339215	0.000293473	0.000329155	0.000315518	0.000258527	0.000307872	0.000301067	2.71741e-05	3.74659e-05	1.0226	0.811536
P28066	PSMA5	0.000565692	0.000488902	0.000455355	0.000539049	0.000495154	0.000442343	0.000503316	0.000492182	5.65632e-05	4.84214e-05	1.02262	0.808416
O43395	PRPF3	1.54527e-05	1.46281e-05	1.13698e-05	1.33355e-05	1.4302e-05	1.28916e-05	1.38169e-05	1.35097e-05	2.15897e-06	7.21156e-07	1.02273	0.826681
Q6IAA8	LAMTOR1	2.47847e-05	2.10282e-05	2.37313e-05	2.55782e-05	2.00295e-05	2.23898e-05	2.31814e-05	2.26658e-05	1.93769e-06	2.78467e-06	1.02275	0.805383
P06493	CDK1	8.49531e-05	0.000141836	0.000102263	9.88739e-05	0.000131779	9.08022e-05	0.000109684	0.000107152	2.91584e-05	2.17064e-05	1.02363	0.90978
P07339	CTSD	0.000852442	0.000934517	0.000938252	0.000860104	0.000952776	0.000848535	0.000908404	0.000887138	4.85e-05	5.71373e-05	1.02397	0.648853
O95139	NDUFB6	5.61096e-05	4.56278e-05	5.16339e-05	4.66017e-05	5.46557e-05	4.85182e-05	5.11238e-05	4.99252e-05	5.25952e-06	4.2073e-06	1.02401	0.773296
P40925	MDH1	0.00201574	0.00174417	0.00187849	0.00192286	0.00175351	0.00182383	0.00187947	0.0018334	0.000135784	8.50782e-05	1.02513	0.644645
P25786	PSMA1	0.000686624	0.000692048	0.000576044	0.000683491	0.00065156	0.000571653	0.000651572	0.000635568	6.54653e-05	5.76084e-05	1.02518	0.766484
P62826	RAN	0.00318954	0.00367076	0.00311101	0.00303651	0.00307104	0.00361827	0.00332377	0.00324194	0.00030306	0.000326363	1.02524	0.766232
P31943	HNRNPH1	0.00139689	0.00133739	0.00115461	0.00131886	0.00131221	0.00116178	0.0012963	0.00126429	0.000126262	8.88334e-05	1.02532	0.737655
O43390	HNRNPR	0.00122934	0.00128037	0.00109407	0.00117318	0.0012308	0.00111023	0.00120126	0.0011714	9.62706e-05	6.03065e-05	1.02549	0.672562
P37198	NUP62	5.6458e-05	4.93865e-05	4.51687e-05	5.24863e-05	4.59151e-05	4.88047e-05	5.03377e-05	4.90687e-05	5.70446e-06	3.29355e-06	1.02586	0.755373
P24752	ACAT1	0.000249479	0.000226237	0.000234715	0.000249421	0.000212365	0.0002307	0.00023681	0.000230829	1.1762e-05	1.85284e-05	1.02591	0.661478
P04083	ANXA1	0.00069292	0.000739308	0.000644752	0.000711369	0.000726794	0.000585951	0.000692327	0.000674704	4.72809e-05	7.72488e-05	1.02612	0.75305
Q16629	SRSF7	0.00010497	0.000103296	9.54609e-05	9.73737e-05	0.000105451	9.31001e-05	0.000101242	9.86417e-05	5.07643e-06	6.27245e-06	1.02637	0.60644
Q00688	FKBP3	0.000821189	0.000853637	0.0011836	0.000759432	0.000888585	0.00113642	0.000952808	0.000928145	0.000200527	0.000191581	1.02657	0.885047
O96008	TOMM40	1.75465e-05	2.12942e-05	1.90134e-05	1.93665e-05	1.74574e-05	1.95262e-05	1.92847e-05	1.87834e-05	1.88852e-06	1.15109e-06	1.02669	0.714625
P35237	SERPINB6	0.000219327	0.00020872	0.000201596	0.00022633	0.000197588	0.000189252	0.000209881	0.00020439	8.92201e-06	1.94522e-05	1.02687	0.679722
P21333	FLNA	0.00896444	0.00966567	0.00913326	0.00831054	0.00892747	0.00978931	0.00925446	0.00900911	0.000365985	0.000742757	1.02723	0.634849
P40227	CCT6A	0.000435121	0.000546396	0.000456065	0.000475761	0.00045073	0.000472834	0.000479194	0.000466442	5.91333e-05	1.36854e-05	1.02734	0.734346
Q07065	CKAP4	0.00106187	0.000817889	0.000903886	0.000986741	0.000868486	0.000853754	0.000927881	0.000902994	0.000123746	7.29006e-05	1.02756	0.779029
P46778	RPL21	0.000807431	0.000929395	0.000957984	0.000801108	0.000897871	0.000923301	0.00089827	0.000874093	7.99572e-05	6.44729e-05	1.02766	0.704375
P46821	MAP1B	4.73885e-05	4.01255e-05	4.22314e-05	4.55639e-05	3.86161e-05	4.20371e-05	4.32484e-05	4.20724e-05	3.73681e-06	3.47403e-06	1.02795	0.710116
P34932	HSPA4	0.00193144	0.00208177	0.00189146	0.0018665	0.00190256	0.00197423	0.00196822	0.00191443	0.000100343	5.48383e-05	1.0281	0.460887
P53004	BLVRA	0.000133598	0.00010386	0.000107614	0.000123172	0.0001081	0.000104291	0.000115024	0.000111854	1.61946e-05	9.98482e-06	1.02834	0.787262
P25685	DNAJB1	0.000311084	0.000363711	0.00029705	0.000286883	0.000337587	0.000320376	0.000323948	0.000314949	3.51432e-05	2.57839e-05	1.02857	0.738703
P32969	RPL9	6.84667e-05	6.88845e-05	5.35222e-05	6.50776e-05	6.94131e-05	5.10469e-05	6.36244e-05	6.18459e-05	8.7513e-06	9.60009e-06	1.02876	0.824194
P36957	DLST	1.27481e-05	1.0573e-05	1.06536e-05	1.28208e-05	1.10875e-05	9.11606e-06	1.13249e-05	1.10081e-05	1.23317e-06	1.85363e-06	1.02878	0.817462
P18077	RPL35A	1.05528e-05	1.53053e-05	1.37256e-05	1.32841e-05	1.15244e-05	1.3654e-05	1.31946e-05	1.28208e-05	2.42035e-06	1.13784e-06	1.02915	0.820639
P67870	CSNK2B	0.000181553	0.000203697	0.000185324	0.000185528	0.000192348	0.000176505	0.000190191	0.000184794	1.1847e-05	7.94678e-06	1.02921	0.548016
Q1L6U9	MSMP	6.16747e-05	1.81219e-05	8.35043e-05	7.70649e-05	3.48691e-05	4.66747e-05	5.44336e-05	5.28696e-05	3.32872e-05	2.17693e-05	1.02958	0.948966
P60983	GMFB	0.000137769	0.000118367	0.000124659	0.000126631	0.000121981	0.00012121	0.000126932	0.000123274	9.8988e-06	2.93237e-06	1.02967	0.572586
Q16658	FSCN1	0.00246939	0.00241686	0.00255401	0.00249267	0.00221982	0.00251056	0.00248009	0.00240768	6.91979e-05	0.000162941	1.03007	0.517779
P68371	TUBB4B	0.00106459	0.00105435	0.00099225	0.0009695	0.00102338	0.00102693	0.00103706	0.0010066	3.91454e-05	3.2182e-05	1.03026	0.356645
Q13177	PAK2	0.000271861	0.00025337	0.000247062	0.000263143	0.000249783	0.000236673	0.000257431	0.000249867	1.28887e-05	1.3235e-05	1.03028	0.517325
P36776	LONP1	0.000198041	0.000164869	0.000166659	0.000206992	0.000149694	0.000157309	0.000176523	0.000171331	1.86564e-05	3.11163e-05	1.0303	0.816452
P62195	PSMC5	7.26602e-05	7.24941e-05	5.83106e-05	7.17367e-05	6.41032e-05	6.1634e-05	6.78216e-05	6.58246e-05	8.23723e-06	5.26674e-06	1.03034	0.741366
P26447	S100A4	7.66196e-05	5.70369e-05	6.53441e-05	7.32157e-05	6.88757e-05	5.10342e-05	6.63335e-05	6.43752e-05	9.82878e-06	1.17557e-05	1.03042	0.835655
Q12907	LMAN2	0.000135111	0.000146472	0.000154071	0.000143362	0.000134442	0.000144868	0.000145218	0.000140891	9.54183e-06	5.63505e-06	1.03071	0.535893
P08670	VIM	0.00519196	0.00508571	0.00563448	0.00493261	0.0045233	0.0059748	0.00530405	0.00514357	0.00029105	0.000748393	1.0312	0.746666
P42704	LRPPRC	0.000523013	0.000555463	0.000529372	0.000489385	0.000485295	0.000583679	0.000535949	0.000519453	1.71959e-05	5.5659e-05	1.03176	0.649482
Q04760	GLO1	0.00148332	0.00114361	0.0012321	0.00122018	0.00116488	0.00135445	0.00128634	0.0012465	0.000176229	9.74872e-05	1.03196	0.749129
P83881	RPL36A	0.000531511	0.000493089	0.000470972	0.00050089	0.00051901	0.000428977	0.000498524	0.000482959	3.06333e-05	4.76194e-05	1.03223	0.658825
O94907	DKK1	1.74729e-05	1.36083e-05	1.60993e-05	1.39692e-05	1.56503e-05	1.60872e-05	1.57268e-05	1.52356e-05	1.95905e-06	1.11827e-06	1.03224	0.725177
P19338	NCL	0.00678883	0.00676353	0.00593714	0.00627077	0.00666534	0.00592962	0.0064965	0.00628858	0.000484582	0.000368181	1.03306	0.585842
P62854	RPS26	0.000399419	0.000452603	0.000365384	0.000366368	0.000420798	0.000391048	0.000405802	0.000392738	4.39584e-05	2.72543e-05	1.03326	0.684338
P06396	GSN	0.000333961	0.000260763	0.000254864	0.000304565	0.000262287	0.000255204	0.000283196	0.000274019	4.40624e-05	2.66899e-05	1.03349	0.773064
P62906	RPL10A	0.00108798	0.00105721	0.000920078	0.00100304	0.0011239	0.00083869	0.00102176	0.000988541	8.939e-05	0.000143154	1.0336	0.750352
P22102	GART	0.000209749	0.000230913	0.000196247	0.000219355	0.000222043	0.000174684	0.000212303	0.000205361	1.74732e-05	2.66007e-05	1.0338	0.724766
P06454	PTMA	0.000195103	0.00017111	0.000154947	0.00017996	0.000169291	0.000154759	0.00017372	0.000168003	2.02051e-05	1.26495e-05	1.03403	0.699193
P55060	CSE1L	0.000195561	0.000252636	0.000191969	0.000201232	0.000207693	0.000210149	0.000213389	0.000206358	3.4037e-05	4.60609e-06	1.03407	0.740843
P16615	ATP2A2	0.000237301	0.000263459	0.000344936	0.000201629	0.000293565	0.000322471	0.000281898	0.000272555	5.61367e-05	6.31016e-05	1.03428	0.857378
P52926	HMGA2	4.61398e-05	4.38709e-05	4.01163e-05	4.70027e-05	3.98191e-05	3.89733e-05	4.33757e-05	4.19317e-05	3.04215e-06	4.41195e-06	1.03444	0.665015
P12236	SLC25A6	0.0012007	0.00115393	0.00102239	0.00110878	0.00106066	0.00109444	0.00112567	0.00108796	9.24505e-05	2.47082e-05	1.03466	0.532357
Q00325	SLC25A3	0.0016526	0.00165427	0.00215967	0.00151009	0.00174016	0.00203158	0.00182218	0.00176061	0.000292279	0.000261346	1.03497	0.79909
P60866	RPS20	0.000272967	0.000352379	0.000521487	0.000211073	0.000445782	0.00045118	0.000382278	0.000369345	0.000126929	0.000137094	1.03501	0.910348
P06737	PYGL	0.00216321	0.00176207	0.00198085	0.00216643	0.00167608	0.00186289	0.00196871	0.0019018	0.000200845	0.000247484	1.03518	0.734554
P30048	PRDX3	0.000709705	0.00058183	0.000567506	0.000687306	0.0005759	0.000531683	0.000619681	0.000598296	7.82918e-05	8.01924e-05	1.03574	0.757619
O75947	ATP5H	0.00112662	0.000854391	0.000975834	0.00100435	0.000887939	0.000961572	0.000985616	0.000951288	0.000136379	5.8885e-05	1.03609	0.709427
Q05682	CALD1	1.28683e-05	9.81023e-06	1.02e-05	1.19353e-05	9.82198e-06	9.95261e-06	1.09595e-05	1.057e-05	1.6645e-06	1.18422e-06	1.03685	0.757764
P49589	CARS	9.4804e-05	6.82288e-05	7.95172e-05	8.08312e-05	8.4224e-05	6.87229e-05	8.085e-05	7.7926e-05	1.33376e-05	8.14868e-06	1.03752	0.762152
P61604	HSPE1	0.00529306	0.00495761	0.00487266	0.00518075	0.00492359	0.00447085	0.00504111	0.0048584	0.000222289	0.000359411	1.03761	0.495568
Q13418	ILK	4.82398e-06	4.10455e-06	4.23599e-06	4.34687e-06	4.63531e-06	3.69799e-06	4.38817e-06	4.22672e-06	3.83098e-07	4.8007e-07	1.0382	0.672517
P47914	RPL29	0.00151557	0.00168892	0.00155809	0.00142728	0.00166932	0.00148933	0.00158753	0.00152864	9.03466e-05	0.000125716	1.03852	0.546008
P39019	RPS19	0.00167082	0.00174622	0.00153552	0.00155707	0.001592	0.00161967	0.00165085	0.00158958	0.00010676	3.13716e-05	1.03855	0.394206
Q15185	PTGES3	0.000505107	0.000550621	0.00048807	0.000484973	0.000475026	0.000525383	0.000514599	0.000495128	3.23381e-05	2.66699e-05	1.03933	0.466156
P53621	COPA	0.000807692	0.000644046	0.000696677	0.000740602	0.000643049	0.000683292	0.000716138	0.000688981	8.35408e-05	4.90246e-05	1.03942	0.65264
Q00839	HNRNPU	0.00380219	0.0042841	0.00410235	0.00358651	0.00394404	0.00419239	0.00406288	0.00390765	0.000243367	0.000304574	1.03972	0.528339
P31153	MAT2A	2.96469e-05	2.3817e-05	2.96299e-05	2.35187e-05	3.05626e-05	2.58372e-05	2.76979e-05	2.66395e-05	3.36099e-06	3.58985e-06	1.03973	0.728216
Q9H0U4	RAB1B	0.000475774	0.00040754	0.000498889	0.000445497	0.000436035	0.000447424	0.000460734	0.000442986	4.74955e-05	6.0958e-06	1.04007	0.555827
O00231	PSMD11	0.000243349	0.000199069	0.000223513	0.000218332	0.000208688	0.00021309	0.000221977	0.00021337	2.218e-05	4.8281e-06	1.04034	0.547219
O00425	IGF2BP3	8.75952e-05	6.18642e-05	6.01903e-05	7.29428e-05	6.45983e-05	6.39306e-05	6.98832e-05	6.71572e-05	1.53619e-05	5.02158e-06	1.04059	0.784703
P14854	COX6B1	2.65056e-06	1.69536e-06	2.46154e-06	2.12481e-06	2.13612e-06	2.28081e-06	2.26915e-06	2.18058e-06	5.0583e-07	8.69888e-08	1.04062	0.779899
P22392	NME2	0.00423426	0.00433998	0.00398424	0.00418325	0.00389548	0.00398793	0.00418616	0.00402222	0.00018268	0.000146917	1.04076	0.292462
P22694	PRKACB	6.34263e-05	6.11902e-05	5.94416e-05	5.75311e-05	6.35676e-05	5.57054e-05	6.13527e-05	5.89347e-05	1.99729e-06	4.11474e-06	1.04103	0.411646
P26368	U2AF2	0.000246588	0.000254132	0.000196313	0.000237773	0.000221327	0.000210219	0.000232344	0.000223106	3.14315e-05	1.38629e-05	1.04141	0.665605
O15392	BIRC5	3.29023e-06	6.35623e-06	3.74012e-06	3.56256e-06	5.48405e-06	3.80647e-06	4.46219e-06	4.28436e-06	1.65563e-06	1.04609e-06	1.04151	0.882644
P00387	CYB5R3	0.000103161	8.26585e-05	7.54032e-05	8.19393e-05	8.46039e-05	8.41389e-05	8.70741e-05	8.35607e-05	1.4396e-05	1.42326e-06	1.04205	0.695613
Q15836	VAMP3	2.75458e-05	2.46129e-05	2.52727e-05	2.47068e-05	2.45788e-05	2.50185e-05	2.58105e-05	2.4768e-05	1.53862e-06	2.26131e-07	1.04209	0.310203
A2RU37	C9orf170	3.10931e-05	2.27053e-05	2.57759e-05	2.78805e-05	2.84421e-05	2.00248e-05	2.65248e-05	2.54491e-05	4.24377e-06	4.70597e-06	1.04227	0.783384
O94925	GLS	5.92448e-05	6.61638e-05	6.55849e-05	5.53464e-05	6.62902e-05	6.1592e-05	6.36645e-05	6.10762e-05	3.83848e-06	5.49009e-06	1.04238	0.539996
P50991	CCT4	0.00032145	0.000347662	0.000328306	0.000321833	0.000330727	0.00030389	0.000332473	0.000318817	1.35934e-05	1.36705e-05	1.04283	0.287135
P84090	ERH	0.000384926	0.000411634	0.000339896	0.000351959	0.000352288	0.000385028	0.000378819	0.000363092	3.62571e-05	1.89983e-05	1.04331	0.542159
P25789	PSMA4	0.000195251	0.00018078	0.000171722	0.000171109	0.000181084	0.000172724	0.000182585	0.000174973	1.18679e-05	5.3541e-06	1.0435	0.368498
P08243	ASNS	8.8379e-05	9.1925e-05	6.73965e-05	8.86396e-05	7.78426e-05	7.07978e-05	8.25668e-05	7.90933e-05	1.3257e-05	8.98642e-06	1.04392	0.726249
O43396	TXNL1	0.000240083	0.000232446	0.000183194	0.00019343	0.000214279	0.000219176	0.000218574	0.000208962	3.08773e-05	1.36722e-05	1.046	0.647826
Q9Y3I0	RTCB	0.000248374	0.000255718	0.000256236	0.00025133	0.0002319	0.000243241	0.000253443	0.000242157	4.39686e-06	9.76013e-06	1.0466	0.141882
P27635	RPL10	0.00123795	0.00119752	0.00119533	0.0011941	0.00123026	0.00104472	0.00121027	0.00115636	2.40021e-05	9.83602e-05	1.04662	0.408614
P30049	ATP5D	9.18847e-05	7.65277e-05	6.58628e-05	8.8421e-05	7.67465e-05	5.85175e-05	7.80917e-05	7.45616e-05	1.30813e-05	1.5071e-05	1.04734	0.774599
P61163	ACTR1A	4.57645e-05	4.98739e-05	4.34716e-05	4.01965e-05	4.7226e-05	4.53891e-05	4.637e-05	4.42705e-05	3.24378e-06	3.6458e-06	1.04742	0.497578
P16949	STMN1	0.00020675	0.000192524	0.000180342	0.000174522	0.000207798	0.000170956	0.000193205	0.000184425	1.32172e-05	2.03194e-05	1.04761	0.564442
Q13185	CBX3	0.000203589	0.000205742	0.000187676	0.000189884	0.000187732	0.000192227	0.000199002	0.000189948	9.8674e-06	2.2481e-06	1.04767	0.196147
Q16851	UGP2	4.40951e-05	4.41347e-05	3.92871e-05	4.19474e-05	4.16968e-05	3.80551e-05	4.25056e-05	4.05664e-05	2.78738e-06	2.17848e-06	1.0478	0.396167
P62913	RPL11	0.000716401	0.00077783	0.000639885	0.000640555	0.000744869	0.000650634	0.000711372	0.000678686	6.91101e-05	5.75374e-05	1.04816	0.563151
Q6PIU2	NCEH1	2.241e-05	3.09942e-05	2.22998e-05	2.26774e-05	2.25714e-05	2.69651e-05	2.52347e-05	2.40713e-05	4.98818e-06	2.50665e-06	1.04833	0.736399
Q7L1Q6	BZW1	0.000547117	0.000588994	0.00056011	0.000506727	0.000526604	0.000583521	0.000565407	0.00053895	2.14354e-05	3.98578e-05	1.04909	0.368549
P23434	GCSH	0.000100189	7.55977e-05	7.48349e-05	9.47156e-05	7.44911e-05	6.96171e-05	8.35405e-05	7.96079e-05	1.44229e-05	1.33087e-05	1.0494	0.746026
Q8N283	ANKRD35	0.000127481	0.000114502	0.000108216	0.000110522	0.000109442	0.000113425	0.000116733	0.00011113	9.82398e-06	2.05948e-06	1.05042	0.388358
P40926	MDH2	0.00379593	0.00298939	0.00322835	0.00362546	0.00292262	0.00298431	0.00333789	0.00317746	0.000414278	0.000389201	1.05049	0.650549
P09669	COX6C	0.00010207	9.2446e-05	0.000113047	9.77356e-05	0.000105332	8.96335e-05	0.000102521	9.7567e-05	1.03081e-05	7.85053e-06	1.05078	0.544011
Q9Y4Y9	LSM5	0.000105001	8.55731e-05	8.02426e-05	9.84069e-05	8.13574e-05	7.78989e-05	9.02722e-05	8.58878e-05	1.30309e-05	1.0979e-05	1.05105	0.678887
P52907	CAPZA1	0.000517534	0.000616009	0.000875503	0.000434169	0.000754485	0.000722502	0.000669682	0.000637052	0.000184922	0.000176428	1.05122	0.835822
Q9NUQ9	FAM49B	0.000130915	0.000108794	0.000126139	0.000114874	0.000111072	0.000122036	0.000121949	0.000115994	1.16403e-05	5.56715e-06	1.05135	0.468799
P48509	CD151	9.23778e-05	6.5236e-05	7.37278e-05	8.19559e-05	6.57027e-05	7.23177e-05	7.71139e-05	7.33254e-05	1.38841e-05	8.17335e-06	1.05167	0.704655
Q99471	PFDN5	0.000227725	0.000283245	0.000249772	0.000236749	0.000241481	0.00024483	0.00025358	0.00024102	2.79554e-05	4.06022e-06	1.05211	0.48418
O75396	SEC22B	4.6287e-06	4.19001e-06	4.70345e-06	5.02036e-06	3.54722e-06	4.28294e-06	4.50738e-06	4.28351e-06	2.77385e-07	7.36572e-07	1.05227	0.648061
P62750	RPL23A	0.000387005	0.000456467	0.000439986	0.000362899	0.00041682	0.000439294	0.000427819	0.000406337	3.62943e-05	3.92614e-05	1.05287	0.524807
P63241	EIF5A	0.0021221	0.00205393	0.00181006	0.00203036	0.00204003	0.00161501	0.00199536	0.00189513	0.000164056	0.000242643	1.05289	0.585262
P35754	GLRX	0.00107851	0.000861053	0.00101853	0.00106982	0.000914035	0.00082426	0.00098603	0.000936037	0.000112312	0.000124248	1.05341	0.632429
P38117	ETFB	6.39591e-05	4.33388e-05	5.93304e-05	6.01714e-05	5.56929e-05	4.23011e-05	5.55428e-05	5.27218e-05	1.08194e-05	9.29822e-06	1.05351	0.749214
Q13200	PSMD2	0.000158693	0.000193291	0.000147485	0.000141598	0.000175127	0.000157338	0.000166489	0.000158021	2.38774e-05	1.67752e-05	1.05359	0.641619
P54578	USP14	0.000406408	0.000396251	0.000379801	0.000354783	0.000388627	0.000378178	0.000394153	0.000373862	1.34274e-05	1.73296e-05	1.05427	0.184171
P49321	NASP	4.00718e-05	5.27949e-05	3.938e-05	4.02754e-05	4.34458e-05	4.1717e-05	4.40823e-05	4.18127e-05	7.55332e-06	1.58736e-06	1.05428	0.63735
P12429	ANXA3	5.03556e-05	5.65525e-05	4.87253e-05	4.73782e-05	5.52733e-05	4.48515e-05	5.18778e-05	4.91677e-05	4.12967e-06	5.43645e-06	1.05512	0.529514
Q99757	TXN2	1.61188e-05	1.82438e-05	1.72289e-05	1.81452e-05	1.62689e-05	1.44738e-05	1.71971e-05	1.6296e-05	1.06287e-06	1.83585e-06	1.0553	0.502688
P55786	NPEPPS	0.00157617	0.00138598	0.00146179	0.00143183	0.00130863	0.00145132	0.00147465	0.00139726	9.57463e-05	7.73746e-05	1.05538	0.337436
Q9UGV2	NDRG3	5.30971e-05	4.34364e-05	4.30512e-05	4.9406e-05	4.00859e-05	4.27599e-05	4.65282e-05	4.40839e-05	5.69206e-06	4.79907e-06	1.05545	0.600002
Q9BQE3	TUBA1C	0.000397357	0.000411264	0.00035876	0.00034422	0.000364333	0.000397488	0.000389127	0.00036868	2.72022e-05	2.68989e-05	1.05546	0.406979
O15427	SLC16A3	0.000250484	0.000243114	0.000214196	0.00026011	0.000213954	0.000196437	0.000235931	0.0002235	1.91809e-05	3.28923e-05	1.05562	0.601961
P20073	ANXA7	0.000587227	0.000481195	0.000441258	0.000499398	0.000457563	0.000472681	0.000503227	0.000476547	7.54369e-05	2.11837e-05	1.05599	0.587057
P49207	RPL34	0.000475841	0.0005386	0.000557367	0.000497281	0.00052816	0.000462979	0.000523936	0.00049614	4.26951e-05	3.26053e-05	1.05602	0.420815
P27348	YWHAQ	0.000249098	0.0002315	0.000232308	0.000232676	0.000230084	0.00021231	0.000237635	0.000225023	9.93557e-06	1.10859e-05	1.05605	0.216173
P62829	RPL23	0.000314586	0.000321957	0.000293511	0.000283328	0.000319722	0.000277538	0.000310018	0.000293529	1.47627e-05	2.28673e-05	1.05617	0.353267
Q8N1G4	LRRC47	9.52088e-05	8.26806e-05	8.0632e-05	8.71304e-05	7.57781e-05	8.17679e-05	8.61738e-05	8.15588e-05	7.89125e-06	5.67901e-06	1.05659	0.45716
P22570	FDXR	1.27039e-05	8.28403e-06	1.03587e-05	1.07549e-05	1.00601e-05	8.84241e-06	1.04489e-05	9.88581e-06	2.21132e-06	9.68095e-07	1.05696	0.706873
P30626	SRI	0.000196888	0.000198484	0.0002028	0.000183797	0.000172385	0.000209594	0.000199391	0.000188592	3.05875e-06	1.90626e-05	1.05726	0.387518
P15954	COX7C	9.4712e-05	9.86078e-05	8.62527e-05	0.000102325	8.75558e-05	7.44968e-05	9.31908e-05	8.81259e-05	6.31647e-06	1.39229e-05	1.05747	0.596821
O95793	STAU1	9.7846e-05	9.33017e-05	9.7041e-05	9.90367e-05	8.67607e-05	8.6656e-05	9.60629e-05	9.08178e-05	2.42489e-06	7.11795e-06	1.05775	0.293538
Q9Y224	C14orf166	0.000107034	8.32005e-05	7.31774e-05	7.65267e-05	8.41223e-05	8.83689e-05	8.78041e-05	8.30059e-05	1.73917e-05	5.99954e-06	1.0578	0.674875
Q13765	NACA	9.05599e-05	0.000110737	8.14e-05	8.31138e-05	9.37503e-05	9.03815e-05	9.42325e-05	8.90819e-05	1.50095e-05	5.43605e-06	1.05782	0.606078
P63279	UBE2I	6.47523e-05	5.59806e-05	5.40827e-05	6.837e-05	5.55182e-05	4.13347e-05	5.82718e-05	5.50743e-05	5.69187e-06	1.35231e-05	1.05806	0.724997
Q9NQR4	NIT2	1.96342e-05	1.89177e-05	1.79411e-05	1.88991e-05	1.80978e-05	1.63797e-05	1.8831e-05	1.77922e-05	8.49867e-07	1.2872e-06	1.05839	0.308219
P23588	EIF4B	0.000108388	9.72532e-05	8.8566e-05	8.20354e-05	9.34062e-05	0.000102431	9.8069e-05	9.2624e-05	9.936e-06	1.02201e-05	1.05879	0.544373
Q9Y281	CFL2	0.000411478	0.000367968	0.000319341	0.000378352	0.000323669	0.000335349	0.000366262	0.00034579	4.60923e-05	2.87976e-05	1.0592	0.549713
O75937	DNAJC8	1.90319e-05	1.56633e-05	1.356e-05	1.53831e-05	1.39678e-05	1.62059e-05	1.60851e-05	1.51856e-05	2.76026e-06	1.13206e-06	1.05923	0.629113
Q9UHB9	SRP68	0.000281392	0.00026446	0.00024977	0.000281513	0.000243969	0.000225203	0.000265207	0.000250228	1.58244e-05	2.86719e-05	1.05986	0.472567
P37802	TAGLN2	0.00295734	0.00303002	0.00297531	0.00292551	0.00272724	0.00280363	0.00298756	0.00281879	3.78576e-05	0.000100002	1.05987	0.0522416
Q92973	TNPO1	0.000423595	0.00037004	0.000375106	0.000383637	0.000345164	0.000373889	0.00038958	0.000367563	2.95663e-05	2.00013e-05	1.0599	0.345564
Q01081	U2AF1	0.00011259	0.000179611	0.000142846	0.000116947	0.000168979	0.000124493	0.000145016	0.000136806	3.35635e-05	2.8117e-05	1.06001	0.761645
P61081	UBE2M	0.000553415	0.000490659	0.000473417	0.000525816	0.000469318	0.000436321	0.00050583	0.000477152	4.2102e-05	4.52585e-05	1.0601	0.466672
P15559	NQO1	0.000284803	0.00034083	0.000321373	0.000251668	0.000344017	0.000297567	0.000315669	0.000297751	2.84458e-05	4.6175e-05	1.06018	0.597777
Q6P1N0	CC2D1A	2.03898e-05	1.92613e-05	2.04239e-05	2.00163e-05	2.00295e-05	1.66182e-05	2.0025e-05	1.8888e-05	6.61593e-07	1.96568e-06	1.0602	0.396115
Q9NP97	DYNLRB1	9.35443e-05	8.11222e-05	9.64356e-05	8.28259e-05	8.1024e-05	9.18127e-05	9.03674e-05	8.52208e-05	8.13602e-06	5.77937e-06	1.06039	0.422228
P62753	RPS6	0.000912774	0.000948233	0.000879121	0.000852588	0.000915817	0.000815639	0.000913376	0.000861348	3.45598e-05	5.06605e-05	1.0604	0.215651
Q15717	ELAVL1	8.53457e-05	8.65236e-05	7.68517e-05	7.76458e-05	8.25549e-05	7.43194e-05	8.2907e-05	7.81734e-05	5.27702e-06	4.14303e-06	1.06055	0.288778
P82979	SARNP	8.62239e-05	7.96823e-05	7.70003e-05	9.15901e-05	7.00735e-05	6.73204e-05	8.09688e-05	7.6328e-05	4.74448e-06	1.32889e-05	1.0608	0.599377
P06744	GPI	0.00197194	0.00180079	0.00178175	0.00184175	0.00172892	0.00166532	0.0018515	0.00174533	0.000104743	8.93532e-05	1.06083	0.252607
P61978	HNRNPK	0.000488365	0.000425125	0.00041473	0.000374896	0.000448595	0.000428429	0.00044274	0.000417306	3.98529e-05	3.80875e-05	1.06095	0.468986
Q15365	PCBP1	0.00134561	0.00132507	0.00123821	0.00131651	0.0012353	0.00113195	0.00130297	0.00122792	5.7011e-05	9.25008e-05	1.06111	0.297677
P50995	ANXA11	0.000809346	0.000683427	0.000729744	0.000699209	0.000695328	0.000699399	0.000740839	0.000697979	6.36885e-05	2.29733e-06	1.06141	0.308815
P62979	RPS27A	0.0024788	0.00258503	0.00228305	0.00221272	0.00238453	0.00232326	0.00244896	0.00230684	0.000153186	8.70745e-05	1.06161	0.234911
P10412	HIST1H1E	0.0079015	0.00825247	0.0104436	0.0070567	0.00904163	0.00894714	0.00886584	0.00834849	0.00137757	0.00111972	1.06197	0.640262
Q15149	PLEC	0.00956611	0.0111935	0.00963389	0.00908028	0.00952618	0.0100083	0.0101312	0.00953824	0.000920618	0.000464108	1.06216	0.37558
P48163	ME1	0.000183801	0.000118714	0.000132563	0.000147985	0.000130801	0.000130785	0.000145026	0.000136524	3.42868e-05	9.92584e-06	1.06228	0.701075
O95831	AIFM1	0.000119227	0.000104186	0.000108253	0.000104016	0.000105969	0.000102217	0.000110556	0.000104068	7.78038e-06	1.8764e-06	1.06234	0.232976
Q16698	DECR1	0.000816502	0.000742041	0.000703945	0.000795852	0.000682442	0.00065024	0.000754163	0.000709511	5.72489e-05	7.64868e-05	1.06293	0.463635
Q15785	TOMM34	3.2451e-05	3.60597e-05	2.38304e-05	2.84972e-05	3.11169e-05	2.7248e-05	3.07804e-05	2.8954e-05	6.2835e-06	1.97451e-06	1.06308	0.656115
Q8WUM4	PDCD6IP	0.000292692	0.000291457	0.000310047	0.000279467	0.000284473	0.000277182	0.000298066	0.000280374	1.03949e-05	3.72915e-06	1.0631	0.0500869
P53801	PTTG1IP	0.000147437	0.000135185	0.00012689	0.000157555	0.000119728	0.000107912	0.000136504	0.000128399	1.0337e-05	2.59325e-05	1.06313	0.641461
Q96M27	PRRC1	0.000192952	0.000170894	0.000164552	0.000177551	0.000167398	0.000151469	0.000176132	0.000165472	1.4907e-05	1.3147e-05	1.06442	0.4055
Q02543	RPL18A	0.000659585	0.000679514	0.00079142	0.00062449	0.000632318	0.000744223	0.000710173	0.00066701	7.10638e-05	6.69822e-05	1.06471	0.486626
P05114	HMGN1	0.000393944	0.000499127	0.000657961	0.000324792	0.000405052	0.000726151	0.000517011	0.000485332	0.000132914	0.000212381	1.06527	0.837369
P05783	KRT18	0.00239436	0.00278602	0.00271958	0.0019548	0.00227533	0.00318282	0.00263332	0.00247099	0.000209593	0.000636962	1.0657	0.696529
P05023	ATP1A1	0.000212518	0.000190181	0.000196252	0.000197779	0.000198003	0.000165899	0.00019965	0.000187227	1.15498e-05	1.84709e-05	1.06635	0.379206
P15311	EZR	6.91033e-05	8.19635e-05	7.29257e-05	7.48623e-05	6.6123e-05	6.90489e-05	7.46642e-05	7.00114e-05	6.60401e-06	4.44842e-06	1.06646	0.36874
O43865	AHCYL1	4.31077e-05	3.22766e-05	3.59124e-05	4.16368e-05	2.9233e-05	3.34786e-05	3.70989e-05	3.47828e-05	5.51214e-06	6.30391e-06	1.06659	0.656913
P07814	EPRS	0.000333248	0.000343838	0.000299867	0.000293831	0.000299591	0.000322284	0.000325651	0.000305235	2.2949e-05	1.50427e-05	1.06689	0.266987
Q8NCW5	APOA1BP	9.65973e-05	8.78438e-05	9.59618e-05	8.14629e-05	8.13385e-05	9.99276e-05	9.34676e-05	8.75763e-05	4.88076e-06	1.06967e-05	1.06727	0.434435
Q13813	SPTAN1	0.000497095	0.000480898	0.00046006	0.000440323	0.000448295	0.000457975	0.000479351	0.000448864	1.85659e-05	8.83971e-06	1.06792	0.0621134
P53992	SEC24C	0.000147222	0.000142889	0.000151647	0.000136874	0.000132817	0.000143966	0.000147252	0.000137886	4.37922e-06	5.64316e-06	1.06793	0.0856132
P06748	NPM1	0.00493581	0.00547629	0.00611459	0.00415136	0.00579749	0.00552581	0.0055089	0.00515822	0.000590062	0.000882481	1.06798	0.597835
Q14974	KPNB1	0.00167758	0.00168612	0.00172381	0.00148661	0.00152429	0.00174959	0.00169584	0.00158683	2.4598e-05	0.000142204	1.06869	0.260893
O94906	PRPF6	3.19542e-05	3.0226e-05	2.56482e-05	3.39958e-05	2.3956e-05	2.42142e-05	2.92761e-05	2.73887e-05	3.25854e-06	5.72338e-06	1.06891	0.645662
P16402	HIST1H1D	0.000245167	0.000267085	0.000364497	0.000205815	0.000287016	0.000327392	0.00029225	0.000273407	6.35205e-05	6.19205e-05	1.06892	0.731585
Q13642	FHL1	0.000114409	0.000116287	0.000109894	0.000115035	0.000100709	0.000102493	0.00011353	0.000106079	3.28594e-06	7.80736e-06	1.07024	0.202281
P62333	PSMC6	0.000638248	0.000664794	0.00062718	0.00059976	0.000632289	0.000571255	0.000643407	0.000601101	1.93302e-05	3.05393e-05	1.07038	0.112543
P67775	PPP2CA	9.92004e-05	0.000106888	9.17417e-05	8.53758e-05	9.05334e-05	0.000102308	9.92766e-05	9.27389e-05	7.57336e-06	8.67867e-06	1.0705	0.381225
Q9Y282	ERGIC3	9.5378e-05	9.14706e-05	8.45185e-05	9.32305e-05	8.35431e-05	7.67108e-05	9.04557e-05	8.44948e-05	5.50045e-06	8.30091e-06	1.07055	0.358382
P49458	SRP9	0.000863368	0.000822794	0.000699737	0.000737665	0.000774046	0.00071638	0.0007953	0.000742697	8.52095e-05	2.91604e-05	1.07083	0.368927
P05141	SLC25A5	0.00503223	0.00506981	0.00498696	0.00461487	0.004578	0.00488154	0.00502967	0.00469147	4.14811e-05	0.000165634	1.07209	0.0265207
Q9UN37	VPS4A	8.39253e-05	8.78305e-05	8.07637e-05	8.69464e-05	7.19315e-05	7.65873e-05	8.41731e-05	7.84884e-05	3.53991e-06	7.68589e-06	1.07243	0.309265
P42766	RPL35	8.35561e-05	8.58142e-05	8.24669e-05	7.26518e-05	8.28497e-05	7.9198e-05	8.39457e-05	7.82332e-05	1.70734e-06	5.16694e-06	1.07302	0.143168
Q13263	TRIM28	0.00164057	0.00172179	0.00160627	0.00151172	0.00148135	0.00163614	0.00165621	0.00154307	5.93249e-05	8.202e-05	1.07332	0.124962
O00233	PSMD9	4.40019e-05	3.5991e-05	4.88298e-05	3.12367e-05	4.54376e-05	4.33304e-05	4.29409e-05	4.00016e-05	6.48483e-06	7.6634e-06	1.07348	0.638744
P07602	PSAP	0.000886171	0.000662447	0.000753545	0.000745861	0.000689927	0.000706052	0.000767388	0.000713947	0.000112503	2.87907e-05	1.07485	0.470041
P09488	GSTM1	9.77417e-06	1.17716e-05	9.92591e-06	1.13924e-05	8.55193e-06	9.32942e-06	1.04906e-05	9.75791e-06	1.11201e-06	1.4679e-06	1.07508	0.528657
A0AVT1	UBA6	2.61303e-05	2.23007e-05	1.81107e-05	2.37494e-05	1.81175e-05	2.0026e-05	2.21805e-05	2.0631e-05	4.01116e-06	2.86425e-06	1.07511	0.615011
O14744	PRMT5	0.000167713	0.000164348	0.000133378	0.000145594	0.000153828	0.000133346	0.000155146	0.000144256	1.89266e-05	1.03064e-05	1.07549	0.430847
P46940	IQGAP1	0.000168827	0.000198102	0.000235943	0.000188893	0.000177878	0.000193753	0.000200958	0.000186841	3.36492e-05	8.13415e-06	1.07555	0.518986
Q15796	SMAD2	7.0126e-06	5.8959e-06	4.2613e-06	4.65911e-06	5.51768e-06	5.78079e-06	5.72327e-06	5.31919e-06	1.38375e-06	5.86586e-07	1.07597	0.665676
Q15366	PCBP2	0.00149337	0.00156248	0.00135591	0.00132096	0.00144754	0.00133149	0.00147059	0.00136666	0.000105156	7.02398e-05	1.07604	0.227717
P0CW22	RPS17L	0.000473247	0.000517787	0.000488427	0.000463698	0.000508097	0.000402653	0.000493154	0.000458149	2.26431e-05	5.29402e-05	1.0764	0.351757
P07900	HSP90AA1	0.0160119	0.0186079	0.0164454	0.015034	0.0165629	0.0158414	0.0170217	0.0158128	0.00139065	0.000764857	1.07645	0.257509
P61927	RPL37	0.000435647	0.000415286	0.000488818	0.000404489	0.000468183	0.000371879	0.000446584	0.00041485	3.79662e-05	4.89808e-05	1.07649	0.425234
Q99714	HSD17B10	1.47891e-05	1.28468e-05	1.06304e-05	1.50388e-05	1.18483e-05	8.63983e-06	1.27555e-05	1.18423e-05	2.08086e-06	3.19947e-06	1.07711	0.699835
Q9NP79	VTA1	0.000227093	0.000199363	0.00018266	0.00019543	0.000178062	0.000191873	0.000203039	0.000188455	2.24432e-05	9.17514e-06	1.07738	0.356333
P63261	ACTG1	0.000591953	0.000513538	0.00044098	0.000484948	0.0004886	0.000461613	0.00051549	0.000478387	7.55057e-05	1.46412e-05	1.07756	0.450403
P23526	AHCY	0.00174266	0.00177888	0.00172361	0.00154144	0.00162387	0.00170229	0.00174839	0.00162253	2.80758e-05	8.04329e-05	1.07757	0.0627231
Q96RW7	HMCN1	0.000167983	0.000222475	0.000194694	0.000202998	0.000148916	0.000190995	0.00019505	0.000180969	2.72476e-05	2.84006e-05	1.07781	0.569022
P46459	NSF	0.00015918	0.000135251	0.00014999	0.000148761	0.000127196	0.00013635	0.00014814	0.000137436	1.20714e-05	1.08231e-05	1.07789	0.316593
P02545	LMNA	0.00571315	0.00522955	0.00568496	0.00522319	0.00485632	0.00533474	0.00554255	0.00513808	0.000271436	0.00025031	1.07872	0.130638
Q8TC27	ADAM32	0.000450862	0.00039415	0.000407852	0.000417303	0.00036697	0.000377051	0.000417621	0.000387108	2.95913e-05	2.66311e-05	1.07882	0.255022
P10809	HSPD1	0.0111903	0.0108166	0.0106148	0.0105133	0.0101845	0.0095371	0.0108739	0.0100783	0.000291978	0.000496685	1.07894	0.0750163
Q86UE4	MTDH	3.12685e-05	2.71046e-05	2.67955e-05	2.84112e-05	2.71747e-05	2.33499e-05	2.83896e-05	2.6312e-05	2.49802e-06	2.63865e-06	1.07896	0.37806
Q04837	SSBP1	0.000121878	0.000123347	0.0001152	0.000113167	0.000102174	0.000118702	0.000120141	0.000111348	4.34227e-06	8.41275e-06	1.07897	0.182946
P30419	NMT1	0.000365388	0.000327452	0.000330427	0.000336641	0.000286116	0.000325571	0.000341089	0.000316109	2.10964e-05	2.65581e-05	1.07902	0.271127
Q6NUK1	SLC25A24	7.52184e-05	7.76298e-05	6.72088e-05	6.42272e-05	8.00018e-05	5.96572e-05	7.33523e-05	6.79621e-05	5.45536e-06	1.06742e-05	1.07931	0.47958
P61353	RPL27	8.23295e-05	6.36754e-05	7.85959e-05	7.96099e-05	7.51533e-05	5.33249e-05	7.48669e-05	6.93627e-05	9.87031e-06	1.40668e-05	1.07935	0.608598
Q9UBB4	ATXN10	0.000100267	8.04449e-05	8.50991e-05	9.27104e-05	7.29009e-05	8.06436e-05	8.86038e-05	8.20849e-05	1.03655e-05	9.98309e-06	1.07942	0.476563
Q99832	CCT7	0.00285191	0.0028806	0.0027158	0.00264743	0.00267139	0.00250757	0.0028161	0.0026088	8.80406e-05	8.84827e-05	1.07946	0.0451668
Q17R89	ARHGAP44	8.21479e-05	8.00913e-05	7.3398e-05	7.39666e-05	6.26583e-05	8.15749e-05	7.85457e-05	7.27333e-05	4.57514e-06	9.5184e-06	1.07991	0.394429
Q99584	S100A13	0.00050883	0.000378982	0.000434062	0.000441366	0.000406191	0.000376118	0.000440625	0.000407892	6.51725e-05	3.26572e-05	1.08025	0.480156
Q16543	CDC37	0.000342152	0.00031488	0.000300559	0.000321442	0.000287723	0.000277083	0.000319197	0.000295416	2.11298e-05	2.31584e-05	1.0805	0.259163
P43686	PSMC4	0.000153784	0.000141835	0.000128714	0.000131042	0.000132286	0.000129312	0.000141444	0.00013088	1.25395e-05	1.4936e-06	1.08072	0.220928
Q9BSJ8	ESYT1	0.000113205	0.00011172	0.000116113	9.43131e-05	9.9893e-05	0.000121017	0.000113679	0.000105074	2.23488e-06	1.40857e-05	1.0819	0.354992
Q8WXX5	DNAJC9	0.000268083	0.000349965	0.000246441	0.00024578	0.000290842	0.000261882	0.000288163	0.000266168	5.46048e-05	2.28344e-05	1.08264	0.554839
P12814	ACTN1	0.00839786	0.00914453	0.00865116	0.00760885	0.0077865	0.00879342	0.00873118	0.00806292	0.000379713	0.000638837	1.08288	0.194355
Q99439	CNN2	5.76699e-05	6.07834e-05	5.45913e-05	4.57845e-05	5.55867e-05	5.83688e-05	5.76815e-05	5.32467e-05	3.09607e-06	6.61045e-06	1.08329	0.352027
P61247	RPS3A	0.00210089	0.0020592	0.00176212	0.00187408	0.00189502	0.00169733	0.00197407	0.00182215	0.000184736	0.000108598	1.08337	0.28679
P22307	SCP2	0.000655348	0.000540629	0.000676215	0.000573791	0.000574276	0.000579746	0.000624064	0.000575937	7.30065e-05	3.30712e-06	1.08356	0.317686
P15880	RPS2	0.0024441	0.00243284	0.00220092	0.00229077	0.00226246	0.00197728	0.00235929	0.00217684	0.000137267	0.000173401	1.08382	0.226229
P04350	TUBB4A	0.0207649	0.0187994	0.0181696	0.0176957	0.0177218	0.0178357	0.0192446	0.0177511	0.00135368	7.44627e-05	1.08414	0.129017
P13489	RNH1	0.00035216	0.000305136	0.000316779	0.000312526	0.000296454	0.000289455	0.000324692	0.000299479	2.44898e-05	1.18292e-05	1.08419	0.183612
P08238	HSP90AB1	0.00863395	0.0106145	0.0102006	0.00754464	0.00955972	0.0100348	0.00981635	0.00904639	0.0010447	0.00132207	1.08511	0.472966
P78371	CCT2	0.00147067	0.00144993	0.00127878	0.00130769	0.00129597	0.00126491	0.00139979	0.00128952	0.000105314	2.21023e-05	1.08551	0.150579
Q01082	SPTBN1	0.000744415	0.000796353	0.000738334	0.000667531	0.000692097	0.000738735	0.000759701	0.000699455	3.18876e-05	3.61676e-05	1.08613	0.0964409
P13797	PLS3	0.000732179	0.000838959	0.000638031	0.000701401	0.000651978	0.000679815	0.00073639	0.000677732	0.00010053	2.47775e-05	1.08655	0.382018
P33992	MCM5	0.000220625	0.000195679	0.000174737	0.000187519	0.000195004	0.000161256	0.000197014	0.00018126	2.29733e-05	1.77235e-05	1.08691	0.400253
P55263	ADK	0.000570362	0.000594498	0.000572089	0.000544609	0.000525804	0.000527614	0.000578983	0.000532676	1.3464e-05	1.03743e-05	1.08693	0.00917967
Q16576	RBBP7	0.000334519	0.000353858	0.000282201	0.000282303	0.000349688	0.000260301	0.000323526	0.000297431	3.70719e-05	4.65737e-05	1.08773	0.489966
P62424	RPL7A	0.000997349	0.000995872	0.000997631	0.00089283	0.000958048	0.00089812	0.000996951	0.000916332	9.44645e-07	3.62232e-05	1.08798	0.0182474
Q9Y5L4	TIMM13	8.12537e-05	7.18778e-05	6.63861e-05	6.83778e-05	7.47142e-05	5.86725e-05	7.31726e-05	6.72548e-05	7.51788e-06	8.07962e-06	1.08799	0.405594
Q9NR30	DDX21	0.0001375	0.0001816	0.00012694	0.000122518	0.000166124	0.000121186	0.00014868	0.000136609	2.89942e-05	2.55692e-05	1.08836	0.61734
Q6UXN9	WDR82	2.88963e-05	2.50042e-05	2.49034e-05	2.15014e-05	2.7865e-05	2.30311e-05	2.62679e-05	2.41325e-05	2.27675e-06	3.32169e-06	1.08849	0.410347
P08559	PDHA1	7.64001e-05	6.84937e-05	8.98914e-05	8.68107e-05	5.39354e-05	7.47378e-05	7.82617e-05	7.18279e-05	1.08196e-05	1.66297e-05	1.08957	0.60431
Q15436	SEC23A	0.000145745	0.000122649	0.00014081	0.000135323	0.000121856	0.000118363	0.000136401	0.000125181	1.21628e-05	8.95525e-06	1.08963	0.267613
P25205	MCM3	3.27919e-05	3.80272e-05	2.58549e-05	2.72186e-05	3.67271e-05	2.47727e-05	3.22247e-05	2.95728e-05	6.10595e-06	6.31531e-06	1.08967	0.628684
Q9Y266	NUDC	0.0012757	0.00139949	0.00113402	0.00106918	0.00124081	0.00118482	0.00126973	0.00116494	0.000132837	8.75275e-05	1.08996	0.317528
Q6UW68	TMEM205	0.000108368	9.49777e-05	8.07869e-05	0.000102658	8.69714e-05	7.08889e-05	9.47108e-05	8.68395e-05	1.37924e-05	1.58851e-05	1.09064	0.552267
P20290	BTF3	0.000396632	0.000472813	0.000354775	0.000340378	0.00043471	0.000346427	0.000408073	0.000373838	5.98448e-05	5.28028e-05	1.09158	0.498758
P18669	PGAM1	0.00320457	0.00311301	0.00307147	0.00288724	0.00263831	0.00307466	0.00312968	0.00286674	6.80976e-05	0.000218899	1.09172	0.1179
P11142	HSPA8	0.01977	0.0231647	0.0217767	0.0168627	0.0215182	0.0208782	0.0215705	0.019753	0.00170675	0.00252347	1.09201	0.359849
P30046	DDT	0.000181576	0.000141605	0.000154072	0.000155598	0.000138349	0.000142958	0.000159084	0.000145635	2.04515e-05	8.93067e-06	1.09235	0.355493
P06730	EIF4E	0.000134644	0.000149318	0.000132023	0.000130196	0.00012388	0.000126615	0.000138662	0.000126897	9.32115e-06	3.16762e-06	1.09271	0.107253
P58546	MTPN	0.000759603	0.000675221	0.000679338	0.000696414	0.000584643	0.000653221	0.000704721	0.000644759	4.75744e-05	5.63641e-05	1.093	0.23188
P22314	UBA1	0.00407153	0.00329466	0.00355133	0.00349311	0.00318694	0.00330098	0.00363917	0.00332701	0.000395813	0.000154736	1.09383	0.272216
Q01813	PFKP	0.000207231	0.000175313	0.000171532	0.000189366	0.00016572	0.000150684	0.000184692	0.00016859	1.96107e-05	1.95003e-05	1.09551	0.370285
Q9NUJ1	ABHD10	0.000138649	0.000155995	0.00015519	0.000133714	0.000120734	0.000155768	0.000149945	0.000136739	9.79062e-06	1.77115e-05	1.09658	0.321552
P31948	STIP1	0.00221365	0.00251461	0.0027457	0.00188921	0.00230848	0.00261764	0.00249132	0.00227178	0.000266788	0.000365596	1.09664	0.448091
P27708	CAD	0.000117166	0.000123901	0.000128044	0.000101158	0.00013289	0.000102339	0.000123037	0.000112129	5.48996e-06	1.79889e-05	1.09728	0.371961
P55735	SEC13	0.000317998	0.00026309	0.000290087	0.000304325	0.000230858	0.000258535	0.000290392	0.000264572	2.7455e-05	3.71034e-05	1.09759	0.387472
P12955	PEPD	3.35463e-05	3.29373e-05	3.18588e-05	2.7285e-05	2.64855e-05	3.58124e-05	3.27808e-05	2.9861e-05	8.5459e-07	5.16957e-06	1.09778	0.389116
P49368	CCT3	0.000696739	0.000818717	0.000709564	0.000661081	0.000706196	0.000659211	0.000741673	0.000675496	6.70295e-05	2.66032e-05	1.09797	0.187168
P14868	DARS	6.26879e-05	6.18597e-05	4.72907e-05	5.60927e-05	5.42291e-05	4.6149e-05	5.72794e-05	5.21569e-05	8.6604e-06	5.28583e-06	1.09821	0.431223
P07437	TUBB	0.00593756	0.00526751	0.00512607	0.00491619	0.00508395	0.00486863	0.00544371	0.00495626	0.00043349	0.000113116	1.09835	0.13258
P20674	COX5A	0.000728432	0.000575067	0.000661241	0.000649971	0.000560482	0.000577629	0.000654913	0.000596027	7.6878e-05	4.74965e-05	1.0988	0.32215
Q9HD42	CHMP1A	7.52642e-05	7.32168e-05	6.20693e-05	6.41966e-05	6.84304e-05	5.88075e-05	7.01834e-05	6.38115e-05	7.10126e-06	4.82298e-06	1.09985	0.267943
P05089	ARG1	0.000256053	0.000252646	0.000400002	0.000209496	0.000247356	0.000368169	0.0003029	0.000275007	8.41094e-05	8.28718e-05	1.10143	0.703379
P35080	PFN2	0.000491849	0.000489705	0.000463513	0.000458687	0.000408292	0.000444995	0.000481689	0.000437324	1.57771e-05	2.60583e-05	1.10145	0.0651821
Q8NHV4	NEDD1	7.66662e-05	8.12341e-05	8.14372e-05	8.40667e-05	7.08426e-05	6.23843e-05	7.97792e-05	7.24312e-05	2.69781e-06	1.09281e-05	1.10145	0.321394
P36543	ATP6V1E1	8.05865e-05	7.56465e-05	7.28468e-05	7.97139e-05	6.58407e-05	6.24011e-05	7.63599e-05	6.93186e-05	3.91885e-06	9.16543e-06	1.10158	0.288287
P20339	RAB5A	1.82825e-05	1.35019e-05	1.6186e-05	1.54661e-05	1.36865e-05	1.43564e-05	1.59901e-05	1.4503e-05	2.39631e-06	8.98789e-07	1.10254	0.37114
P11586	MTHFD1	0.00169734	0.00161393	0.00139462	0.00142163	0.0014126	0.00143317	0.00156863	0.00142246	0.00015636	1.03099e-05	1.10276	0.181479
Q9H3N1	TMX1	0.000166689	0.000150857	0.000167293	0.000138778	0.000152134	0.000148326	0.000161613	0.000146413	9.31978e-06	6.88047e-06	1.10382	0.0854737
P50990	CCT8	0.00168435	0.00185501	0.00153121	0.0015151	0.00154239	0.00153437	0.00169019	0.00153062	0.000161978	1.40264e-05	1.10425	0.16436
Q9H0D6	XRN2	4.08139e-05	4.18569e-05	3.10946e-05	3.58578e-05	3.74858e-05	2.96681e-05	3.79218e-05	3.43372e-05	5.93546e-06	4.12472e-06	1.10439	0.438779
Q9UNM6	PSMD13	0.000239091	0.000217329	0.000223234	0.000211186	0.000208113	0.000195986	0.000226551	0.000205095	1.12537e-05	8.0365e-06	1.10462	0.0548064
P60953	CDC42	0.000652098	0.000594928	0.000656013	0.000550103	0.000606634	0.000565166	0.000634347	0.000573967	3.41933e-05	2.92754e-05	1.1052	0.0808442
Q9NSD9	FARSB	0.000194079	0.000176583	0.000173075	0.000154056	0.000176868	0.000161033	0.000181246	0.000163986	1.12514e-05	1.16891e-05	1.10525	0.139173
P46782	RPS5	0.000832583	0.000892049	0.000848848	0.000649307	0.000813244	0.000864986	0.000857827	0.000775846	3.07329e-05	0.000112598	1.10567	0.290638
P62266	RPS23	0.000510617	0.000550055	0.000429569	0.00042185	0.000457945	0.00046794	0.000496747	0.000449245	6.14285e-05	2.4245e-05	1.10574	0.280806
Q13162	PRDX4	0.000101015	0.000104105	9.1463e-05	8.29299e-05	8.40454e-05	0.00010116	9.8861e-05	8.93784e-05	6.59042e-06	1.02183e-05	1.1061	0.248124
P09429	HMGB1	0.0036943	0.00379379	0.00482252	0.00324232	0.00387527	0.00401035	0.00410354	0.00370932	0.00062464	0.000410028	1.10628	0.412505
Q9GZQ8	MAP1LC3B	6.55532e-05	5.85067e-05	4.94987e-05	5.49197e-05	5.3789e-05	4.78889e-05	5.78529e-05	5.21992e-05	8.04721e-06	3.77539e-06	1.10831	0.332442
Q9H0B3	KIAA1683	1.97336e-05	1.41016e-05	1.44867e-05	1.57616e-05	1.1924e-05	1.58523e-05	1.61073e-05	1.45126e-05	3.14636e-06	2.24224e-06	1.10988	0.514193
Q07021	C1QBP	3.71464e-05	3.03136e-05	2.49739e-05	3.1392e-05	2.88957e-05	2.28309e-05	3.08113e-05	2.77062e-05	6.1015e-06	4.40273e-06	1.11207	0.514238
P00338	LDHA	0.0069826	0.00725353	0.00685735	0.00696605	0.00608891	0.00591252	0.00703116	0.00632249	0.000202504	0.000564274	1.11209	0.110013
P00491	PNP	0.000102448	5.49588e-05	4.48049e-05	7.12455e-05	5.81838e-05	5.23711e-05	6.74039e-05	6.06001e-05	3.07708e-05	9.6664e-06	1.11227	0.733333
P17987	TCP1	0.00209207	0.00205569	0.00185063	0.00191616	0.00179609	0.00167835	0.00199946	0.00179687	0.000130168	0.000118906	1.11275	0.1174
Q15907	RAB11B	0.000405808	0.000379824	0.000349556	0.000335381	0.000338651	0.000345701	0.000378396	0.000339911	2.81532e-05	5.27403e-06	1.11322	0.080499
O43583	DENR	0.000164923	0.000161963	0.00016699	0.000140597	0.000154939	0.000148018	0.000164625	0.000147851	2.52676e-06	7.1726e-06	1.11345	0.0187707
P19367	HK1	0.000756949	0.000778939	0.000741023	0.000759316	0.00063208	0.000652914	0.00075897	0.000681437	1.90386e-05	6.82452e-05	1.11378	0.13093
P62837	UBE2D2	0.000101533	9.54421e-05	8.78707e-05	9.92146e-05	8.30781e-05	7.32814e-05	9.49486e-05	8.51914e-05	6.84454e-06	1.30951e-05	1.11453	0.316523
P40429	RPL13A	0.000874027	0.000918495	0.00102142	0.000801368	0.000864574	0.00085717	0.000937979	0.000841037	7.56015e-05	3.45538e-05	1.11526	0.1135
P13693	TPT1	0.00147843	0.00148658	0.00127064	0.00121335	0.00146057	0.00112171	0.00141188	0.00126521	0.000122388	0.000175284	1.11593	0.300436
Q04637	EIF4G1	0.000631522	0.000543113	0.000546043	0.000559243	0.00050925	0.000472033	0.000573559	0.000513509	5.02183e-05	4.37607e-05	1.11694	0.193433
P21980	TGM2	0.00111883	0.00140515	0.00140216	0.00120316	0.00127848	0.00103175	0.00130871	0.00117113	0.000164451	0.000126446	1.11748	0.314685
P52292	KPNA2	1.91068e-05	3.06627e-05	1.67775e-05	1.37331e-05	2.80581e-05	1.77498e-05	2.21823e-05	1.9847e-05	7.43601e-06	7.38916e-06	1.11767	0.719246
P49773	HINT1	0.00048252	0.000476263	0.000472365	0.000430194	0.000407855	0.000440928	0.000477049	0.000426325	5.12303e-06	1.68724e-05	1.11898	0.0075839
O43399	TPD52L2	0.000131775	0.000128596	0.000125876	0.000122578	0.000115875	0.000106718	0.000128749	0.000115057	2.95256e-06	7.96179e-06	1.119	0.0491763
O43324	EEF1E1	0.000161459	0.00013553	0.00012352	0.000137842	0.000113448	0.000124447	0.00014017	0.000125246	1.93903e-05	1.22168e-05	1.11916	0.322441
Q9ULV4	CORO1C	0.000217837	0.000244202	0.00020501	0.000211332	0.000199002	0.000185344	0.000222349	0.000198559	1.99823e-05	1.29998e-05	1.11981	0.158956
Q6EEV6	SUMO4	0.00100067	0.000854606	0.000864996	0.000891009	0.000802662	0.000735247	0.000906759	0.00080964	8.14983e-05	7.81151e-05	1.11995	0.21045
P18583	SON	2.36967e-05	2.36463e-05	2.24632e-05	1.99274e-05	2.2233e-05	2.01675e-05	2.32687e-05	2.0776e-05	6.98093e-07	1.26757e-06	1.11998	0.0405918
Q13243	SRSF5	0.000109321	0.000110782	8.89345e-05	8.82277e-05	9.54889e-05	9.22118e-05	0.000103013	9.19761e-05	1.22138e-05	3.63636e-06	1.11999	0.207998
Q99436	PSMB7	0.000137453	0.000112462	9.76875e-05	0.000123551	9.94176e-05	8.73693e-05	0.000115868	0.000103446	2.01002e-05	1.84239e-05	1.12008	0.474212
P60228	EIF3E	1.5465e-05	1.33833e-05	1.18567e-05	1.17692e-05	1.1541e-05	1.29959e-05	1.35683e-05	1.2102e-05	1.81122e-06	7.82463e-07	1.12116	0.26745
P41091	EIF2S3	0.000385133	0.000415427	0.000408082	0.000327368	0.000376985	0.000373226	0.000402881	0.000359193	1.58026e-05	2.76251e-05	1.12163	0.0761865
O43707	ACTN4	0.00301632	0.00290592	0.00292577	0.00260015	0.00257989	0.00270678	0.00294933	0.00262894	5.885e-05	6.81689e-05	1.12187	0.0035205
Q9H2C2	ARV1	1.08327e-05	1.21884e-05	9.65417e-06	1.02275e-05	9.93688e-06	8.95448e-06	1.08918e-05	9.7063e-06	1.26814e-06	6.67111e-07	1.12213	0.225156
P08758	ANXA5	0.00233586	0.00206669	0.00258651	0.00189453	0.00203133	0.0023022	0.00232969	0.00207602	0.000259964	0.000207479	1.12219	0.257018
O75369	FLNB	0.0152713	0.0149808	0.0147301	0.0128152	0.0124172	0.014829	0.0149941	0.0133538	0.000270862	0.00129299	1.12283	0.0979225
P83731	RPL24	0.000946718	0.00087008	0.000898016	0.000811785	0.000820318	0.000780879	0.000904938	0.000804327	3.87849e-05	2.07503e-05	1.12509	0.0166542
O75521	ECI2	9.71414e-05	7.00357e-05	6.21758e-05	8.07446e-05	6.86268e-05	5.43887e-05	7.6451e-05	6.792e-05	1.83444e-05	1.31922e-05	1.1256	0.548839
P62917	RPL8	0.00104276	0.00112455	0.00153307	0.000877224	0.00109605	0.00131396	0.00123346	0.00109575	0.000262675	0.00021837	1.12568	0.523465
P52758	HRSP12	3.48526e-05	3.31833e-05	3.22002e-05	3.04707e-05	2.44034e-05	3.41619e-05	3.3412e-05	2.96787e-05	1.34094e-06	4.92721e-06	1.12579	0.274119
P27694	RPA1	0.000106462	0.000105451	8.17004e-05	9.31325e-05	9.36019e-05	7.40186e-05	9.78711e-05	8.69177e-05	1.40133e-05	1.11734e-05	1.12602	0.349494
P13798	APEH	1.89559e-05	1.82238e-05	1.79148e-05	1.59365e-05	1.51428e-05	1.78265e-05	1.83648e-05	1.63019e-05	5.3468e-07	1.37869e-06	1.12655	0.0730529
O75368	SH3BGRL	0.000416782	0.00028938	0.000349068	0.000322543	0.00028079	0.000332445	0.000351744	0.000311926	6.37432e-05	2.74153e-05	1.12765	0.376529
Q13740	ALCAM	0.000116923	0.000105674	0.000107001	9.68204e-05	0.000102413	9.29215e-05	0.000109866	9.7385e-05	6.14758e-06	4.77096e-06	1.12816	0.0499178
P07954	FH	0.00264587	0.00229688	0.00242738	0.00229136	0.00210031	0.00214071	0.00245671	0.00217746	0.000176333	0.000100684	1.12825	0.0758216
Q9H3G5	CPVL	4.31077e-05	2.92739e-05	3.29148e-05	3.31484e-05	2.96908e-05	3.04628e-05	3.50988e-05	3.11007e-05	7.17084e-06	1.81495e-06	1.12855	0.40218
P55209	NAP1L1	0.000766968	0.000790445	0.00066268	0.000658009	0.000665203	0.000638948	0.000740031	0.000654053	6.80085e-05	1.35674e-05	1.13145	0.0982696
Q9UHD1	CHORDC1	4.6536e-05	5.52025e-05	4.44076e-05	3.49924e-05	4.26009e-05	5.1558e-05	4.87154e-05	4.30504e-05	5.71789e-06	8.29198e-06	1.13159	0.385141
P52943	CRIP2	0.000120531	8.65979e-05	9.24617e-05	8.91431e-05	7.98832e-05	9.56652e-05	9.98634e-05	8.82305e-05	1.81369e-05	7.93046e-06	1.13185	0.366296
Q92900	UPF1	9.05084e-05	9.43181e-05	8.24591e-05	7.45289e-05	8.09316e-05	8.06795e-05	8.90952e-05	7.87133e-05	6.05449e-06	3.62599e-06	1.13189	0.0634389
O95716	RAB3D	0.000104448	0.000100756	0.000119047	0.000109428	9.6803e-05	7.99867e-05	0.000108084	9.54058e-05	9.67267e-06	1.47702e-05	1.13288	0.281512
P36578	RPL4	0.00174993	0.00174022	0.00209272	0.00141555	0.00161287	0.00189836	0.00186096	0.00164226	0.000200774	0.000242744	1.13317	0.295502
O95865	DDAH2	2.14336e-05	1.99741e-05	2.26412e-05	1.94087e-05	1.73339e-05	1.97096e-05	2.13496e-05	1.88174e-05	1.33557e-06	1.29354e-06	1.13457	0.0777522
P84098	RPL19	4.6896e-05	5.21495e-05	4.95049e-05	4.19679e-05	5.0315e-05	3.86099e-05	4.95168e-05	4.36309e-05	2.62675e-06	6.02715e-06	1.1349	0.195937
P25398	RPS12	0.00145851	0.0015961	0.00134055	0.00121112	0.00136331	0.00129542	0.00146505	0.00128995	0.000127898	7.62464e-05	1.13574	0.111341
Q9BRA2	TXNDC17	0.000304491	0.000299275	0.000322993	0.000263612	0.000261747	0.000289824	0.00030892	0.000271728	1.24635e-05	1.56999e-05	1.13687	0.0324777
P61586	RHOA	0.000113847	0.000103128	0.000105515	0.000113536	9.73344e-05	7.27923e-05	0.000107497	9.45544e-05	5.62762e-06	2.05138e-05	1.13688	0.351413
P49189	ALDH9A1	0.000272266	0.000250672	0.000296926	0.000234696	0.000229028	0.000256625	0.000273288	0.000240116	2.31436e-05	1.45751e-05	1.13815	0.103574
P05198	EIF2S1	0.000138853	0.000146665	0.000122016	0.000118962	0.000128729	0.000110374	0.000135844	0.000119355	1.25969e-05	9.18369e-06	1.13815	0.140889
Q92841	DDX17	0.000348364	0.000349886	0.000310304	0.000251422	0.000342784	0.000291428	0.000336185	0.000295212	2.24267e-05	4.57984e-05	1.13879	0.236416
P78417	GSTO1	0.000156048	0.000134199	0.000136985	0.000134899	0.000140726	9.89232e-05	0.000142411	0.000124849	1.18923e-05	2.26411e-05	1.14066	0.300073
Q9UHV9	PFDN2	0.000253072	0.000237749	0.000221907	0.000197283	0.000214411	0.000212019	0.000237576	0.000207904	1.55836e-05	9.27553e-06	1.14272	0.0471603
Q15942	ZYX	0.00210232	0.00122805	0.00177535	0.00168885	0.00131345	0.00146472	0.00170191	0.00148901	0.000441739	0.000188872	1.14298	0.485545
P11940	PABPC1	0.000769138	0.000788397	0.00070762	0.000666411	0.000731323	0.000583103	0.000755052	0.000660279	4.21908e-05	7.43002e-05	1.14353	0.127101
P62241	RPS8	0.000624818	0.000561322	0.000658475	0.000565869	0.000532921	0.00051138	0.000614872	0.000536724	4.93341e-05	2.74428e-05	1.1456	0.0745442
Q00613	HSF1	2.3967e-05	2.84866e-05	1.90085e-05	1.82197e-05	2.31312e-05	2.0894e-05	2.38207e-05	2.07483e-05	4.74077e-06	2.45897e-06	1.14808	0.375427
O95433	AHSA1	0.000109466	0.000104674	8.50209e-05	0.000100724	8.67026e-05	7.29913e-05	9.97203e-05	8.68061e-05	1.29534e-05	1.38669e-05	1.14877	0.303823
A6NHR9	SMCHD1	3.63344e-05	3.73854e-05	3.12789e-05	3.05748e-05	2.90254e-05	3.17693e-05	3.49996e-05	3.04565e-05	3.26477e-06	1.37577e-06	1.14916	0.0905055
Q96Q05	TRAPPC9	0.00357346	0.00316792	0.00290159	0.00307512	0.00274726	0.00256598	0.00321432	0.00279612	0.000338327	0.000258063	1.14957	0.163914
Q02878	RPL6	0.000542732	0.000520761	0.000603744	0.000433871	0.000535463	0.000479229	0.000555746	0.000482854	4.29949e-05	5.0893e-05	1.15096	0.130992
Q9BY44	EIF2A	0.000144261	0.00015374	0.000124916	0.000123632	0.000127804	0.000115662	0.000140972	0.000122366	1.4691e-05	6.16878e-06	1.15205	0.113164
P62851	RPS25	0.00121923	0.00137521	0.00121165	0.00100284	0.00114436	0.00115256	0.00126869	0.00109992	9.23198e-05	8.41759e-05	1.15344	0.0793899
Q92598	HSPH1	0.000451918	0.000579806	0.000439274	0.000384138	0.000458774	0.000430865	0.000490333	0.000424592	7.77439e-05	3.77113e-05	1.15483	0.257983
O15371	EIF3D	7.14127e-05	6.58504e-05	5.75967e-05	5.50034e-05	5.87151e-05	5.48741e-05	6.49533e-05	5.61976e-05	6.95153e-06	2.18125e-06	1.1558	0.10584
O94760	DDAH1	0.000205159	0.000178027	0.000179537	0.00015198	0.000156346	0.000178158	0.000187574	0.000162161	1.52476e-05	1.40247e-05	1.15671	0.100808
Q07866	KLC1	2.59524e-05	1.63971e-05	1.8987e-05	1.8578e-05	1.77096e-05	1.66374e-05	2.04455e-05	1.76417e-05	4.94179e-06	9.7205e-07	1.15893	0.389524
Q9Y3C6	PPIL1	0.000173773	0.000141415	0.000155109	0.000144536	0.000125811	0.000135365	0.000156765	0.000135237	1.62424e-05	9.36341e-06	1.15919	0.1176
P31939	ATIC	0.000777465	0.000685306	0.000647902	0.000642175	0.000594269	0.000577505	0.000703558	0.00060465	6.66821e-05	3.35615e-05	1.16358	0.0834117
P30085	CMPK1	0.000188263	0.000171663	0.000163745	0.000150628	0.000156586	0.000142644	0.000174557	0.000149952	1.25129e-05	6.99538e-06	1.16408	0.0410314
P05556	ITGB1	0.00109087	0.00112726	0.00105124	0.000850581	0.00099215	0.00096449	0.00108979	0.00093574	3.80188e-05	7.50358e-05	1.16463	0.0337937
Q8NHP1	AKR7L	0.000120857	0.000100964	0.000114472	9.15253e-05	9.84419e-05	9.87589e-05	0.000112098	9.62421e-05	1.01566e-05	4.08789e-06	1.16475	0.066171
Q15847	ADIRF	0.000382607	0.000276682	0.000302913	0.000290873	0.000250379	0.000284653	0.000320734	0.000275302	5.51657e-05	2.18065e-05	1.16503	0.255319
Q14444	CAPRIN1	0.000134428	0.000136363	0.000102971	9.49116e-05	0.000122563	0.000102566	0.000124588	0.00010668	1.87452e-05	1.42774e-05	1.16786	0.25843
O94826	TOMM70A	6.78899e-05	5.23992e-05	6.93374e-05	4.51633e-05	5.37963e-05	6.32234e-05	6.32088e-05	5.4061e-05	9.38933e-06	9.03294e-06	1.16921	0.290803
Q13442	PDAP1	0.000623366	0.000540888	0.000584672	0.000458459	0.000478252	0.000558569	0.000582975	0.000498427	4.12651e-05	5.30167e-05	1.16963	0.0947708
P62136	PPP1CA	1.64573e-05	1.42601e-05	1.47987e-05	1.56002e-05	1.41837e-05	9.09952e-06	1.5172e-05	1.29611e-05	1.14521e-06	3.41845e-06	1.17058	0.34803
P22234	PAICS	0.0011874	0.00122587	0.00111727	0.000943742	0.00108105	0.000986423	0.00117685	0.00100374	5.50657e-05	7.02745e-05	1.17246	0.0283479
Q9NY33	DPP3	0.00010506	8.07364e-05	6.80034e-05	8.78993e-05	6.65133e-05	6.20475e-05	8.45998e-05	7.21534e-05	1.88277e-05	1.3818e-05	1.1725	0.408206
O60271	SPAG9	6.12025e-05	6.75061e-05	5.99805e-05	5.33231e-05	5.05962e-05	5.69304e-05	6.28964e-05	5.36166e-05	4.03866e-06	3.17728e-06	1.17308	0.0352577
Q99575	POP1	0.000285185	0.000233925	0.000199664	0.000232699	0.000216912	0.000162658	0.000239591	0.00020409	4.3041e-05	3.67388e-05	1.17395	0.338307
Q8WWY3	PRPF31	4.07857e-05	5.15889e-05	3.66789e-05	3.26539e-05	4.47308e-05	3.25089e-05	4.30178e-05	3.66312e-05	7.70158e-06	7.0148e-06	1.17435	0.348149
O60925	PFDN1	0.000169901	0.00014834	0.000164682	0.000140906	0.000144147	0.000126168	0.000160975	0.000137074	1.12486e-05	9.58237e-06	1.17436	0.0487369
Q9UHD8	SEPT9	0.000218351	0.000198886	0.000187021	0.00016728	0.000173442	0.000173535	0.000201419	0.000171419	1.5818e-05	3.58466e-06	1.17501	0.0327831
Q99613	EIF3C	5.56423e-06	5.15457e-06	4.51996e-06	5.57052e-06	3.68879e-06	3.68073e-06	5.07959e-06	4.31335e-06	5.26156e-07	1.08875e-06	1.17764	0.33404
P61970	NUTF2	0.000398922	0.000368908	0.00031467	0.00031908	0.000304162	0.000292379	0.000360834	0.000305207	4.27026e-05	1.33815e-05	1.18226	0.09765
O75131	CPNE3	2.91183e-05	3.21092e-05	3.13617e-05	2.4559e-05	2.82065e-05	2.55423e-05	3.08631e-05	2.61026e-05	1.55658e-06	1.88718e-06	1.18238	0.0280292
Q9NZM1	MYOF	0.000500501	0.000470315	0.000482918	0.000394395	0.00039529	0.000439638	0.000484578	0.000409775	1.51613e-05	2.58663e-05	1.18255	0.0124343
P49023	PXN	0.000111778	0.000108592	0.000111616	6.93206e-05	9.09603e-05	0.000120137	0.000110662	9.34727e-05	1.79468e-06	2.55012e-05	1.18389	0.308901
Q13573	SNW1	1.42494e-05	1.45937e-05	1.2346e-05	1.14355e-05	1.20289e-05	1.12001e-05	1.37297e-05	1.15548e-05	1.21061e-06	4.27101e-07	1.18823	0.042625
Q9BTE1	DCTN5	1.57287e-05	1.23436e-05	8.36669e-06	1.23376e-05	7.61653e-06	1.07038e-05	1.21463e-05	1.02193e-05	3.68497e-06	2.39752e-06	1.18857	0.490005
P37108	SRP14	0.000182279	0.00017372	0.000146373	0.000140815	0.00015879	0.00012226	0.000167457	0.000140622	1.87546e-05	1.82657e-05	1.19084	0.150481
Q9H4A4	RNPEP	1.32632e-05	1.42146e-05	1.0889e-05	1.09523e-05	1.06598e-05	1.06036e-05	1.2789e-05	1.07386e-05	1.71279e-06	1.87204e-07	1.19094	0.108308
Q15691	MAPRE1	0.000143341	0.000124101	0.000111878	0.000116035	0.000114819	8.55557e-05	0.00012644	0.00010547	1.5861e-05	1.72567e-05	1.19883	0.196156
O14786	NRP1	5.79103e-05	4.90484e-05	5.75449e-05	5.24712e-05	4.22054e-05	4.25285e-05	5.48345e-05	4.5735e-05	5.01425e-06	5.83592e-06	1.19896	0.10989
P10644	PRKAR1A	0.00042644	0.000365818	0.000391449	0.000323067	0.000299669	0.00036444	0.000394569	0.000329058	3.04312e-05	3.27987e-05	1.19908	0.0642492
Q2TAA2	IAH1	1.7262e-05	1.24744e-05	1.28663e-05	1.39451e-05	1.15576e-05	9.98953e-06	1.42009e-05	1.18308e-05	2.65821e-06	1.99187e-06	1.20034	0.284125
P16403	HIST1H1C	0.00198753	0.002117	0.00218228	0.00138006	0.00187381	0.00197696	0.0020956	0.00174361	9.91206e-05	0.00031904	1.20187	0.142067
P32119	PRDX2	0.00502664	0.00444951	0.00473684	0.00388796	0.00359205	0.00434219	0.00473766	0.00394073	0.00028857	0.000377846	1.20223	0.0439732
P21283	ATP6V1C1	9.60833e-05	8.87227e-05	7.29505e-05	7.30861e-05	7.16564e-05	6.96518e-05	8.59189e-05	7.14648e-05	1.18185e-05	1.72512e-06	1.20225	0.104112
P47813	EIF1AX	0.000150026	0.000134454	0.000115649	0.000103264	0.00011459	0.000113293	0.000133376	0.000110382	1.72137e-05	6.19857e-06	1.20831	0.0950862
P02786	TFRC	0.000111548	0.000154724	0.000106879	0.000100994	0.000102108	0.000105711	0.000124384	0.000102938	2.63785e-05	2.46573e-06	1.20834	0.233528
Q8NEV1	CSNK2A3	8.74198e-05	8.019e-05	7.51515e-05	5.41191e-05	7.43634e-05	7.22817e-05	8.09205e-05	6.69214e-05	6.16669e-06	1.11358e-05	1.20919	0.129516
Q9Y2X3	NOP58	2.02904e-05	1.64381e-05	1.59878e-05	1.87559e-05	1.25904e-05	1.22299e-05	1.75721e-05	1.45254e-05	2.36486e-06	3.66811e-06	1.20975	0.293192
Q9UNS2	COPS3	1.10782e-05	9.58977e-06	8.83352e-06	8.93678e-06	7.48813e-06	7.93298e-06	9.83382e-06	8.1193e-06	1.14205e-06	7.42078e-07	1.21117	0.0947019
Q53EL6	PDCD4	0.000240524	0.000302593	0.000718643	0.000173929	0.000463728	0.000402415	0.000420587	0.000346691	0.000259983	0.000152724	1.21315	0.693049
P30041	PRDX6	0.00759929	0.00702227	0.00772008	0.0058479	0.00556194	0.00700544	0.00744721	0.00613843	0.000372936	0.000764346	1.21321	0.0560718
P55327	TPD52	0.000614355	0.000619019	0.000542269	0.000540534	0.000467549	0.000451456	0.000591881	0.000486513	4.30283e-05	4.7471e-05	1.21658	0.0464659
O43290	SART1	0.000764442	0.000704269	0.00222805	0.000722508	0.00121524	0.00110085	0.00123225	0.00101287	0.000862907	0.00025788	1.2166	0.694773
O00303	EIF3F	5.52535e-05	5.46061e-05	4.79178e-05	4.42436e-05	4.79557e-05	3.7439e-05	5.25925e-05	4.32128e-05	4.06129e-06	5.33359e-06	1.21706	0.0724955
P62273	RPS29	0.000566161	0.000514118	0.000495636	0.000412451	0.000486388	0.000395795	0.000525305	0.000431544	3.65692e-05	4.82203e-05	1.21727	0.0550315
O60664	PLIN3	0.000318161	0.000235907	0.000244195	0.000242227	0.000255782	0.000157245	0.000266088	0.000218418	4.52866e-05	5.34088e-05	1.21825	0.303697
P51809	VAMP7	3.31342e-05	3.26812e-05	3.01904e-05	2.73106e-05	2.35959e-05	2.77466e-05	3.20019e-05	2.62177e-05	1.58511e-06	2.28101e-06	1.22062	0.0226209
P04181	OAT	8.76975e-05	8.40673e-05	8.49334e-05	6.78828e-05	6.86181e-05	7.28837e-05	8.55661e-05	6.97949e-05	1.89601e-06	2.70013e-06	1.22597	0.00116158
P09497	CLTB	0.000107547	9.68166e-05	9.17649e-05	7.87385e-05	8.30376e-05	7.97098e-05	9.87095e-05	8.04953e-05	8.0596e-06	2.25463e-06	1.22628	0.019611
Q8TEM1	NUP210	5.0087e-06	3.46498e-06	3.73424e-06	3.3744e-06	3.57192e-06	2.98035e-06	4.06931e-06	3.30889e-06	8.24606e-07	3.01176e-07	1.22981	0.20793
Q8NBS9	TXNDC5	0.000146297	0.000134975	0.00017952	0.000107313	0.000129371	0.000137798	0.000153597	0.000124827	2.31524e-05	1.57425e-05	1.23048	0.149715
P49419	ALDH7A1	0.000489712	0.000413754	0.000501813	0.000351609	0.00030837	0.000480968	0.000468426	0.000380316	4.7733e-05	8.98086e-05	1.23168	0.20787
P15428	HPGD	0.000751775	0.000245465	0.000988221	0.00049786	0.000341156	0.000771977	0.00066182	0.000536997	0.000379461	0.000218061	1.23245	0.647205
Q9H299	SH3BGRL3	0.00121211	0.000861212	0.000847662	0.0009303	0.000746063	0.000692071	0.000973663	0.000789478	0.000206616	0.000124908	1.2333	0.256905
P29317	EPHA2	7.92936e-05	8.03463e-05	7.50455e-05	5.99467e-05	6.03769e-05	6.89722e-05	7.82285e-05	6.30986e-05	2.80634e-06	5.09122e-06	1.23978	0.0107584
Q9NRW3	APOBEC3C	0.000190405	0.000174878	0.000162503	0.000138765	0.000157603	0.000128017	0.000175929	0.000141462	1.39809e-05	1.49764e-05	1.24365	0.0435106
O75347	TBCA	0.00032782	0.00028141	0.000494987	0.000308015	0.000300623	0.000276795	0.000368073	0.000295145	0.000112334	1.63154e-05	1.24709	0.328166
P56385	ATP5I	0.000132878	0.00010963	0.000118351	8.922e-05	0.000104761	9.52612e-05	0.000120286	9.64141e-05	1.1744e-05	7.83435e-06	1.2476	0.0428627
Q05639	EEF1A2	0.000661324	0.000629668	0.000593383	0.000516276	0.00044511	0.000548948	0.000628125	0.000503445	3.3997e-05	5.30946e-05	1.24765	0.02665
Q14315	FLNC	0.00060511	0.000784943	0.000625711	0.000497195	0.000518855	0.000587901	0.000671921	0.00053465	9.84201e-05	4.73709e-05	1.25675	0.095088
P31930	UQCRC1	0.000144877	0.000117063	0.000124689	0.000113029	0.000104597	8.78245e-05	0.000128876	0.000101817	1.43717e-05	1.28302e-05	1.26577	0.0717666
Q96A26	FAM162A	2.12644e-05	1.7122e-05	1.90954e-05	1.61611e-05	1.57977e-05	1.34382e-05	1.91606e-05	1.51323e-05	2.07192e-06	1.47838e-06	1.2662	0.0518402
P68366	TUBA4A	0.000318158	0.000320723	0.000322458	0.000252422	0.000254349	0.000250603	0.000320447	0.000252458	2.16346e-06	1.87339e-06	1.26931	2.08468e-06
O75489	NDUFS3	7.76635e-05	3.5776e-05	3.84092e-05	4.93729e-05	3.25368e-05	3.70386e-05	5.06162e-05	3.96494e-05	2.34606e-05	8.71637e-06	1.27659	0.490138
Q96AY3	FKBP10	1.87474e-05	1.41171e-05	1.45749e-05	1.35323e-05	1.08726e-05	1.2719e-05	1.58131e-05	1.23746e-05	2.55142e-06	1.36287e-06	1.27787	0.108585
P54136	RARS	0.000126158	0.000120375	0.000121176	9.19987e-05	0.000104109	8.9944e-05	0.00012257	9.53506e-05	3.13345e-06	7.65437e-06	1.28546	0.00468146
Q14498	RBM39	0.000148312	7.18822e-05	5.30445e-05	8.78601e-05	5.84162e-05	6.47781e-05	9.10796e-05	7.03515e-05	5.04517e-05	1.5493e-05	1.29464	0.533675
O00151	PDLIM1	0.000732375	0.000683968	0.000711261	0.000571249	0.000541323	0.000530432	0.000709201	0.000547668	2.4269e-05	2.11357e-05	1.29495	0.000963748
P17301	ITGA2	1.52319e-05	1.8818e-05	1.26108e-05	1.5057e-05	1.10657e-05	9.83634e-06	1.55536e-05	1.19863e-05	3.11605e-06	2.72939e-06	1.29761	0.210085
P80297	MT1X	5.54362e-05	0.000103232	5.99542e-05	4.71234e-05	8.36054e-05	3.7481e-05	7.28742e-05	5.60699e-05	2.63877e-05	2.43289e-05	1.2997	0.462892
P51648	ALDH3A2	0.000151234	9.19017e-05	0.000117676	9.3122e-05	7.72053e-05	0.000106966	0.00012027	9.24312e-05	2.9751e-05	1.48925e-05	1.30119	0.220843
Q16531	DDB1	1.02762e-05	8.11953e-06	6.70287e-06	7.2771e-06	6.61147e-06	5.23911e-06	8.36621e-06	6.37589e-06	1.7994e-06	1.03922e-06	1.31216	0.172451
P58107	EPPK1	0.000260223	0.000229214	0.000219259	0.000218391	0.000200938	0.000118855	0.000236232	0.000179395	2.1365e-05	5.31506e-05	1.31683	0.160823
P06753	TPM3	5.80403e-06	4.94408e-06	4.14634e-06	3.84465e-06	3.56497e-06	3.8833e-06	4.96482e-06	3.76431e-06	8.29041e-07	1.73713e-07	1.31892	0.0700809
Q9UKE5	TNIK	4.36768e-05	5.0036e-05	5.59067e-05	4.30179e-05	3.52386e-05	3.49781e-05	4.98732e-05	3.77449e-05	6.11657e-06	4.5684e-06	1.32132	0.0512884
P11234	RALB	2.2096e-05	1.88091e-05	1.86216e-05	1.68818e-05	1.41058e-05	1.40399e-05	1.98422e-05	1.50092e-05	1.95406e-06	1.62206e-06	1.32201	0.0300384
P52815	MRPL12	1.19468e-05	1.02716e-05	1.01659e-05	8.85009e-06	7.57127e-06	7.99663e-06	1.07948e-05	8.13933e-06	9.99122e-07	6.5124e-07	1.32625	0.0182014
P16144	ITGB4	0.000283871	0.000196429	0.000251994	0.000196513	0.000129682	0.000222866	0.000244098	0.00018302	4.42527e-05	4.80351e-05	1.33372	0.180599
P19105	MYL12A	4.64489e-05	5.03586e-05	5.01839e-05	3.17448e-05	3.78501e-05	4.0347e-05	4.89971e-05	3.66473e-05	2.20853e-06	4.42545e-06	1.33699	0.0123996
P47895	ALDH1A3	0.00081267	0.000881773	0.000533344	0.000571844	0.000591515	0.000500487	0.000742596	0.000554615	0.000184481	4.78974e-05	1.33894	0.162772
Q86V81	ALYREF	7.84019e-05	7.27335e-05	5.73807e-05	5.12861e-05	5.12346e-05	5.26081e-05	6.95054e-05	5.17096e-05	1.0876e-05	7.78521e-07	1.34415	0.047498
P36952	SERPINB5	0.000737163	0.000686064	0.000642791	0.000564423	0.000460244	0.000511397	0.000688672	0.000512021	4.72398e-05	5.20928e-05	1.34501	0.0121482
Q53H82	LACTB2	1.54956e-05	1.93999e-05	1.48443e-05	1.11323e-05	1.26683e-05	1.29e-05	1.658e-05	1.22335e-05	2.46375e-06	9.60697e-07	1.35529	0.0465443
Q16881	TXNRD1	0.000721328	0.00074753	0.000649202	0.000542503	0.000536893	0.000465992	0.00070602	0.000515129	5.09198e-05	4.26462e-05	1.37057	0.00760841
P13987	CD59	0.000679347	0.00053236	0.000663961	0.000387257	0.000450685	0.000527546	0.000625223	0.000455163	8.07885e-05	7.02515e-05	1.37362	0.0513081
Q14669	TRIP12	0.000178973	0.000158418	0.000169796	0.000135529	0.000141681	9.18822e-05	0.000169062	0.000123031	1.02973e-05	2.71503e-05	1.37415	0.0516006
Q5VT66	MARC1	4.34756e-05	3.32243e-05	4.71196e-05	2.25779e-05	2.66952e-05	4.03014e-05	4.12732e-05	2.98582e-05	7.2047e-06	9.27544e-06	1.38231	0.167583
Q9UK76	HN1	2.98432e-05	3.04455e-05	2.72299e-05	1.848e-05	2.12314e-05	2.35321e-05	2.91728e-05	2.10812e-05	1.70941e-06	2.52943e-06	1.38383	0.0101007
Q8WWM7	ATXN2L	3.86342e-05	3.17712e-05	3.73857e-05	2.28885e-05	2.80082e-05	2.47284e-05	3.59304e-05	2.52084e-05	3.65567e-06	2.5934e-06	1.42534	0.0143376
Q86SQ4	GPR126	4.03588e-05	5.03752e-05	3.94629e-05	2.7772e-05	3.09975e-05	3.23615e-05	4.3399e-05	3.0377e-05	6.05818e-06	2.35685e-06	1.42868	0.0255906
Q9NXG0	CNTLN	0.000361234	0.000337719	0.000396618	0.000191207	0.000252421	0.000291718	0.00036519	0.000245115	2.96483e-05	5.06521e-05	1.48987	0.0239366
Q9UK45	LSM7	0.000150921	0.000126861	0.000106366	9.45076e-05	8.49755e-05	7.41348e-05	0.000128049	8.45393e-05	2.23012e-05	1.01934e-05	1.51467	0.0371685
Q9Y2S6	TMA7	3.40369e-05	3.35912e-05	3.1707e-05	2.15858e-05	2.10166e-05	2.27806e-05	3.31117e-05	2.17943e-05	1.23677e-06	9.00298e-07	1.51928	0.000213781
Q8WWI1	LMO7	4.06778e-05	3.41432e-05	3.63289e-05	1.55852e-05	1.56617e-05	4.04524e-05	3.705e-05	2.38998e-05	3.3264e-06	1.43351e-05	1.55022	0.196593
Unipro= Uniprot entry
Rep= replicate
SD= standard deviation
FC= fold change
	proteins increased in co-culture >1.2 FC
	proteins decreased in co-culture >1.2 FC
	p/adjusted p-value <0.05

## Sheet: Supplementary Table S5
Supplementary Table S5: List of proteins associated with top functional categories in heavy PC3 proteins in co-culture with WPMY-1 compared to mono-culture
Globlal proteomics	Functional category	P-value	Associated proteins
Protein increased in co-culture	MTORC1 SIGNALING	8.27467e-11	ACLY,SERPINH1,CYP51A1,IDH1,LDLR,RPN1,SQSTM1,UCHL5,PSME1,CUL2,PPIB,PRN2
	secondary alcohol metabolic process	9.02054e-09	ACLY,CYP51A1,FDPS,IDH1,LDLR,LIMA1,DBI,AKR1A1,ACAT2,GOT2
	PROTEASOME PATHWAY	1.48603e-06	RPN1,RPN2,UBE2A,DDOST,HYOU1,SEC61B,PSME1,ACLY,AKR1A1
	dicarboxylic acid metabolic process	4.21416e-06	ACLY,GOT2,IDH1,SDHB,ACAT2,POLR2F,DBI,AKR1A1
	regulation of endopeptidase activity	1.03316e-05	SERPINH1,DDX3X,PSME1,PDCD5,UCHL5,UBE2O,CAND1
	protein catabolic process	1.51675e-05	LDLR,UBE2A,CUL2,SQSTM1,SEC61B,UCHL5,CCDC47,DDX3X,HYOU1
	actin filament bundle assembly	3.69639e-05	DPYSL3,LCP1,LIMA1,DDX3X,LDLR,SERPINH1,GOT2,PSME1,DPYSL2
	Class I MHC mediated antigen processing & presentation	8.08131e-05	PSME1,UBE2A,CUL2,SEC61B,UBE2O,CYP51A1,DPYSL2,DPYSL3,CAND1
	EPITHELIAL MESENCHYMAL TRANSITION	9.29997e-05	CALU,SERPINH1,DPYSL3,PPIB
	Neutrophil degranulation	0.000248975	ACLY,DDOST,DDX3X,IDH1,CAND1,LCP1,DPYSL3
	FATTY ACID METABOLISM	0.000882826	ACAT2,IDH1,PSME1
	HIV Infection	0.0027124	POLR2F,PSME1,SUPT16H
Protein decreased in co-culture	REACTIVE OXYGEN SPECIES PATHWAY	8.99287e-06	PRDX2,TXNRD1,PDLIM1
	trans-Golgi Network Vesicle Budding	2.87473e-05	CLTB,VAMP7,TPD52,TUBA4A,PRDX2,MYL12A
	EPH-Ephrin signaling	5.98741e-05	CLTB,EPHA2,MYL12A,TUBA4A,PDLIM1
	gland morphogenesis	7.90661e-05	EPHA2,NOTCH1,SERPINB5,PRDX2,TXNRD1,EEF1A2,TUBA4A
Phosphoproteomics	Functional category	P-value	Associated proteins
Phosphosites increased in co-culture	RHOF GTPase cycle	7.47025e-08	MYO9B,AKAP12,TOR1AIP1,ARHGAP12,LBR,SRRM1,SQSTM1,LIMA1,MAP1B,LARP7
	protein localization to nucleus	6.72075e-07	HDGF,IPO5,TP53,SQSTM1,TOR1AIP1,HLA-A,MAP1B,LARP7
	cellular response to ionizing radiation	7.1166e-07	EEF1D,TP53,NUCKS1,TNKS1BP1
	mRNA metabolic process	1.34244e-06	TP53,RBM39,SRRM1,ZC3H13,EDC4,LARP7,PRPF38B,PTMA
Phosphosites decreased in co-culture	G-protein alpha-subunit binding	3.64855e-06	F2R,F2RL1,RIC8A,PLEC,ATRX,PRMT3,ENSA,C2CD5,RALGAPA2,ZYX,PTMA
	Deadenylation-dependent mRNA decay	4.60362e-05	EIF4G1,EDC4,EDC3

## Sheet: Supplementary Table S6
Supplementary Table S6: Heavy PC3 phosphorylated proteins in co-culture with WPMY-1 compared to mono-culture
			Rep. 2,3,4			Rep. 2,3,4			Average n=3		SD n=3		FC	P-value
Unipro	Gene name	phosphosite	PC3.127N	PC3.128C	PC3.130N	Coculture.128N	Coculture.129C	Coculture.131N	PC3 (n=3)	Coculture(n=3)	PC3 (n=3)	Coculture(n=3)	PC3/Coculture	PC3/Coculture
P04637	TP53	TP53_S_313	6.30539e-05	6.22063e-05	4.76275e-05	0.00141528	0.00200442	0.000857477	5.76292e-05	0.00142572	8.67214e-06	0.000573542	0.040421	0.0144814
P51858	HDGF	HDGF_S_132	0.000291063	0.000502799	0.000382289	0.00363403	0.00306192	0.00181514	0.00039205	0.00283703	0.000106205	0.000930068	0.138191	0.0106271
P06454	PTMA	PTMA_T_107	0.000594274	0.000862218	0.000693765	0.00201681	0.00272818	0.0017812	0.000716752	0.0021754	0.000135443	0.000493008	0.329481	0.00780858
Q5T200	ZC3H13	ZC3H13_S_1014	0.000142399	0.000187495	0.000155267	0.000653895	0.00048306	0.000330492	0.00016172	0.000489149	2.32304e-05	0.000161787	0.330616	0.0255889
Q8IYB3	SRRM1	SRRM1_S_874	0.000982309	0.000933255	0.000964308	0.0031643	0.00246772	0.0015313	0.000959958	0.00238777	2.48146e-05	0.000819432	0.40203	0.0392934
Q9H1E3	NUCKS1	NUCKS1_S_181	0.000442328	0.000690449	0.00045262	0.000950735	0.0015122	0.000817788	0.000528466	0.00109358	0.000140376	0.000368586	0.483246	0.0680896
Q8NE71	ABCF1	ABCF1_S_228	0.00013043	0.000185771	0.000165737	0.000341205	0.000300477	0.00035448	0.000160646	0.000332054	2.80194e-05	2.81401e-05	0.483795	0.00171126
Q9NYF8	BCLAF1	BCLAF1_S_496	0.000657858	0.000908915	0.000792154	0.00180052	0.00156126	0.0013056	0.000786309	0.00155579	0.00012563	0.000247504	0.505407	0.00863722
O00512	BCL9	BCL9_S_11	0.000334603	0.000334466	0.000347361	0.000834009	0.00065991	0.000346572	0.00033881	0.000613497	7.40548e-06	0.000247011	0.55226	0.126505
P27824	CANX	CANX_S_554	0.000368491	0.000628926	0.000589606	0.000586708	0.000696133	0.00152716	0.000529008	0.000936665	0.000140395	0.000514298	0.564778	0.25596
Q9H1E3	NUCKS1	NUCKS1_S_54	0.0028027	0.00339744	0.00370402	0.00576737	0.00554756	0.00604474	0.00330139	0.00578656	0.000458275	0.000249144	0.570527	0.00117636
P36871	PGM1	PGM1_S_117	5.99588e-05	6.23745e-05	6.47901e-05	0.000135356	9.711e-05	8.56459e-05	6.23745e-05	0.000106037	2.41568e-06	2.60296e-05	0.588232	0.0444308
Q9UKV3	ACIN1	ACIN1_S_710	0.000249904	0.000237355	0.000196267	0.000555156	0.000347854	0.00024676	0.000227842	0.000383257	2.80556e-05	0.000157217	0.594489	0.167158
Q9C0C2	TNKS1BP1	TNKS1BP1_S_1666	0.000395405	0.00047002	0.000360735	0.000712495	0.000800837	0.000501014	0.00040872	0.000671449	5.58459e-05	0.000154069	0.608714	0.0499807
Q9ULJ3	ZBTB21	ZBTB21_S_438	0.000178644	0.000125563	0.000135231	0.000341618	0.000190882	0.000180454	0.00014648	0.000237651	2.82719e-05	9.01885e-05	0.616363	0.170088
P16383	GCFC2	GCFC2_S_174	0.000146362	0.000177269	0.000136231	0.000157475	0.000133227	0.000452344	0.000153287	0.000247682	2.13776e-05	0.000177657	0.618887	0.412565
Q9NS69	TOMM22	TOMM22_S_15	0.000219183	0.000266808	0.000289771	0.000444548	0.000285378	0.000516961	0.000258587	0.000415629	3.60049e-05	0.000118469	0.622158	0.0929852
P30455	HLA-A	HLA-A_S_352	0.00138032	0.00125768	0.00122246	0.00237829	0.00217705	0.00155285	0.00128682	0.00203606	8.28674e-05	0.000430403	0.632015	0.0415231
Q5JSH3	WDR44	WDR44_S_162	9.60609e-05	0.000115782	0.000143231	0.000166604	0.000130763	0.000256439	0.000118358	0.000184602	2.36901e-05	6.4742e-05	0.641152	0.171382
Q13501	SQSTM1	SQSTM1_S_355	0.000592347	0.000786243	0.000633137	0.00111683	0.000925803	0.00107793	0.000670576	0.00104019	0.000102226	0.00010095	0.644668	0.0111953
Q9H3N1	TMX1	TMX1_S_247	8.21212e-05	0.000111904	9.70924e-05	0.000147698	0.000129313	0.000174562	9.70391e-05	0.000150525	1.48913e-05	2.27562e-05	0.644673	0.0271163
Q9UJM3	ERRFI1	ERRFI1_S_369	0.000380155	0.000566649	0.00029844	0.000854669	0.000523998	0.000524013	0.000415081	0.000634227	0.000137473	0.000190908	0.654468	0.181945
P06493	CDK1	CDK1_T_14	0.000657085	0.00134365	0.000668419	0.00111004	0.00196349	0.000959129	0.000889717	0.00134422	0.000393155	0.000541586	0.661883	0.304704
P13639	EEF2	EEF2_T_57	0.000925054	0.000468275	0.00123964	0.00145578	0.000759669	0.00172453	0.000877658	0.00131333	0.000387863	0.000497954	0.668271	0.29791
Q09666	AHNAK	AHNAK_S_5749	0.00333751	0.00293954	0.00384385	0.00641193	0.00433612	0.00431317	0.00337363	0.00502041	0.000453235	0.00120515	0.671984	0.0910897
Q13191	CBLB	CBLB_S_476	0.000285489	0.000206721	0.000241137	0.00048409	0.000328798	0.000271525	0.000244449	0.000361471	3.94882e-05	0.000109984	0.676262	0.157854
Q9C0C2	TNKS1BP1	TNKS1BP1_S_435	0.000120954	0.000126054	9.67917e-05	0.000171501	0.000180859	0.000154629	0.0001146	0.000168996	1.56319e-05	1.32931e-05	0.678121	0.0100953
Q16629	SRSF7	SRSF7_S_181	0.00017276	0.000322004	0.000323836	0.000334632	0.000300964	0.000570288	0.000272866	0.000401961	8.66993e-05	0.000146744	0.678837	0.259786
Q9UHB6	LIMA1	LIMA1_S_698	7.79293e-05	0.000120064	7.13844e-05	0.000103615	0.000144274	0.000147003	8.97925e-05	0.000131631	2.64192e-05	2.43005e-05	0.682154	0.113652
P07108	DBI	DBI_S_2	0.000131452	0.000110637	0.000128123	0.0002234	0.000148477	0.00015837	0.000123404	0.000176749	1.11807e-05	4.07023e-05	0.698186	0.0937986
Q14C86	GAPVD1	GAPVD1_S_757	0.000165916	0.000186477	0.000182648	0.000220945	0.00018712	0.00035528	0.000178347	0.000254448	1.09348e-05	8.89453e-05	0.700917	0.215287
O43399	TPD52L2	TPD52L2_S_12	1.83538e-06	0	8.95542e-07	0	1.79287e-06	2.07879e-06	9.10307e-07	1.29056e-06	9.17778e-07	1.12676e-06	0.705361	0.6739
Q13428	TCOF1	TCOF1_S_1350	0.000725581	0.00076192	0.000735443	0.00123561	0.0011681	0.000745253	0.000740981	0.00104965	1.87919e-05	0.00026577	0.70593	0.115241
O00410	IPO5	IPO5_S_827	2.12168e-05	1.8055e-05	2.2249e-05	3.23644e-05	2.81113e-05	2.58756e-05	2.05069e-05	2.87838e-05	2.18523e-06	3.29626e-06	0.712447	0.0222596
P29966	MARCKS	MARCKS_S_145	0.000250745	0.000369218	0.000342246	0.000388824	0.00047498	0.000484095	0.000320736	0.000449299	6.20966e-05	5.25715e-05	0.713858	0.0520722
Q14739	LBR	LBR_S_97	0.000185709	0.000194595	0.00023395	0.000288091	0.000262728	0.00030853	0.000204751	0.000286449	2.56743e-05	2.29453e-05	0.714791	0.0147377
Q4G0J3	LARP7	LARP7_S_258	0.000229582	0.000241946	0.000260008	0.000308503	0.000317725	0.000384526	0.000243845	0.000336918	1.53017e-05	4.14867e-05	0.723753	0.0218548
O95819	MAP4K4	MAP4K4_T_840	0.000231381	0.000218257	0.000191799	0.000348265	0.000290588	0.000240403	0.000213812	0.000293085	2.01618e-05	5.39741e-05	0.729523	0.0757363
P35611	ADD1	ADD1_S_465	0.000120954	0.000143299	0.000166554	0.000180101	0.000172779	0.000235889	0.000143602	0.000196256	2.28016e-05	3.45177e-05	0.731708	0.0921847
Q13469	NFATC2	NFATC2_S_759	9.68805e-05	8.32993e-05	9.05327e-05	0.00013649	0.000160187	7.29475e-05	9.02375e-05	0.000123208	6.7954e-06	4.51107e-05	0.732399	0.278848
Q5VTL8	PRPF38B	PRPF38B_S_473	0.000337375	0.000421987	0.000432433	0.000575164	0.000540847	0.00050726	0.000397265	0.00054109	5.21286e-05	3.39528e-05	0.734193	0.016072
Q13501	SQSTM1	SQSTM1_S_272	0.00066045	0.000980473	0.000629189	0.0012089	0.00113411	0.000727666	0.000756704	0.00102356	0.000194419	0.000258966	0.739287	0.226654
Q86X95	CIR1	CIR1_S_392	8.70666e-05	8.76935e-05	0.000124036	0.000136802	0.00010934	0.000155678	9.95988e-05	0.00013394	2.11658e-05	2.33008e-05	0.743608	0.131821
Q14195	DPYSL3	DPYSL3_S_518	0.000363944	0.000313613	0.000337138	0.000531296	0.000427877	0.000400021	0.000338231	0.000453064	2.5183e-05	6.9167e-05	0.746542	0.0539781
Q9NZT2	OGFR	OGFR_S_378	0.000207104	0.000194422	0.000201569	0.000278053	0.000262366	0.000264937	0.000201032	0.000268452	6.35817e-06	8.41363e-06	0.748856	0.000378296
Q02952	AKAP12	AKAP12_S_598	0.00038823	0.000452339	0.000410656	0.000529139	0.000599473	0.000525095	0.000417075	0.000551236	3.2533e-05	4.18239e-05	0.756619	0.0118245
Q9H3Z4	DNAJC5	DNAJC5_S_10	4.66635e-05	3.83681e-05	4.80915e-05	6.80821e-05	4.62793e-05	6.09588e-05	4.43744e-05	5.84401e-05	5.25037e-06	1.11175e-05	0.759314	0.118596
P02794	FTH1	FTH1_S_179	0.000816539	0.000864792	0.00104441	0.0011097	0.00131723	0.00115991	0.000908581	0.00119562	0.000120083	0.000108274	0.759928	0.0371193
P29692	EEF1D	EEF1D_S_133	0.00023032	0.000230328	0.00024685	0.00034075	0.000324895	0.000265356	0.000235833	0.000310334	9.54085e-06	3.97501e-05	0.759933	0.0342958
Q13459	MYO9B	MYO9B_S_1290	0.000395425	0.000446258	0.000363418	0.000566781	0.000557122	0.000461846	0.000401701	0.000528583	4.17748e-05	5.79975e-05	0.759958	0.0371231
Q96TA1	FAM129B	FAM129B_S_691	0.00233533	0.0029736	0.00197425	0.00371881	0.0035846	0.00225326	0.00242773	0.00318556	0.000506041	0.000810174	0.762104	0.24137
Q9C0C2	TNKS1BP1	TNKS1BP1_S_983	0.000265687	0.000325411	0.000254064	0.000369416	0.000408815	0.000328699	0.000281721	0.000368977	3.82808e-05	4.00598e-05	0.76352	0.0525763
Q14498	RBM39	RBM39_S_136	0.000284548	0.0003713	0.00031367	0.000437644	0.000403399	0.00042738	0.000323173	0.000422807	4.41496e-05	1.75743e-05	0.76435	0.0221274
Q14103	HNRNPD	HNRNPD_S_80	0.00146771	0.001913	0.00190213	0.0019668	0.00203588	0.00287811	0.00176095	0.0022936	0.000254008	0.000507377	0.767768	0.179289
P46821	MAP1B	MAP1B_S_1252	0.00035882	0.000304714	0.000363749	0.00043333	0.000381005	0.000520106	0.000342428	0.000444814	3.2754e-05	7.02584e-05	0.769823	0.0840706
O95470	SGPL1	SGPL1_S_559	0.000127809	7.47427e-05	7.33909e-05	0.000186996	9.99216e-05	7.1035e-05	9.19809e-05	0.000119317	3.10355e-05	6.03646e-05	0.770892	0.523862
P35226	BMI1	BMI1_S_315	0.000107545	0.00010981	0.000103029	0.000162901	0.000136733	0.000115782	0.000106795	0.000138472	3.45218e-06	2.36076e-05	0.771239	0.0829731
P05412	JUN	JUN_S_243	0.000162994	0.000144907	0.000128928	0.000236449	0.000174501	0.000154199	0.00014561	0.000188383	1.70434e-05	4.28465e-05	0.772945	0.183407
Q9Y2D5	AKAP2	AKAP2_S_393	0.000198478	0.000243209	0.000171576	0.000318965	0.000262878	0.000209678	0.000204421	0.00026384	3.61845e-05	5.46496e-05	0.774792	0.191454
P46821	MAP1B	MAP1B_S_1396	0.000689811	0.000723401	0.000616664	0.000754818	0.000949818	0.000911144	0.000676625	0.000871926	5.45766e-05	0.000103246	0.776012	0.04427
Q16543	CDC37	CDC37_S_377	0.000456198	0.00050019	0.000446282	0.000715859	0.000587799	0.000492218	0.000467557	0.000598625	2.86932e-05	0.000112213	0.781051	0.12155
Q5T1M5	FKBP15	FKBP15_S_1162	0.000167507	0.000264244	0.000265454	0.000205291	0.000234902	0.000450379	0.000232402	0.000296857	5.62039e-05	0.000133776	0.782873	0.484576
Q9P1Y6	PHRF1	PHRF1_S_1360	0.000159101	0.000192168	0.000156439	0.0002406	0.000204578	0.000202207	0.000169236	0.000215795	1.9904e-05	2.15147e-05	0.784244	0.0512999
Q9UJF2	RASAL2	RASAL2_S_736	7.90751e-05	6.92849e-05	9.51298e-05	0.00010031	7.36188e-05	0.000133351	8.11633e-05	0.000102427	1.30484e-05	2.99224e-05	0.792404	0.322316
Q9UPT8	ZC3H4	ZC3H4_S_1104	0.000204232	0.000284915	0.000228821	0.000308492	0.000313998	0.000282749	0.000239323	0.000301747	4.13541e-05	1.66809e-05	0.793125	0.0723945
Q09666	AHNAK	AHNAK_S_93	0.000221764	0.000280588	0.000272922	0.000390356	0.000295613	0.000288742	0.000258425	0.000324904	3.19794e-05	5.67878e-05	0.795389	0.152014
Q14739	LBR	LBR_S_69	0.000452005	0.000368673	0.000519584	0.00058192	0.00053969	0.000559605	0.000446754	0.000560405	7.55927e-05	2.11261e-05	0.797198	0.0662001
Q9H3Q1	CDC42EP4	CDC42EP4_S_64	0.000422074	0.000334984	0.000421778	0.000635094	0.000464807	0.000377705	0.000392946	0.000492535	5.01961e-05	0.000130916	0.797802	0.286001
P49006	MARCKSL1	MARCKSL1_T_148	9.12245e-05	8.89107e-05	8.39859e-05	0.000131125	9.92823e-05	0.000100151	8.80404e-05	0.000110186	3.69699e-06	1.81388e-05	0.799016	0.10698
Q9UHB6	LIMA1	LIMA1_S_686	0.000289358	0.000251683	0.000250655	0.000364597	0.00030832	0.000317635	0.000263899	0.000330184	2.2054e-05	3.01642e-05	0.799248	0.0372016
Q8IXT5	RBM12B	RBM12B_S_278	8.72968e-05	0.00013009	0.000144943	0.00013999	0.000122507	0.000190817	0.000120777	0.000151104	2.99304e-05	3.54857e-05	0.799293	0.321067
[truncated: 677 more rows]
